# Supplementary material for: Separable roles for RNAi in regulation of transposable elements and viability in the fission yeast Schizosaccharomyces japonicus
Source: PLoS Genet. 2022 Feb 28;18(2):e1010100. doi: 10.1371/journal.pgen.1010100 (PMC8912903; doi:10.1371/journal.pgen.1010100)
Supplement: S1 Table — (XLSX) [file pgen.1010100.s011.xlsx]

## Sheet: All_Genes
GeneID	logFC	logCPM	F	PValue	FDR
Tj3_partial_retrotransposon-1.5	9.71046	0.93051	184.669	4.25553e-07	1.61209e-05
Tj7_partial_retrotransposon-4.1	9.53465	0.602233	74.6679	0.000191073	0.000934858
Tj9_partial_retrotransposon-3.2	9.18902	3.53281	1311.13	1.10589e-10	4.80546e-08
Tj8_partial_retrotransposon-4.6	9.05817	4.97459	566.027	7.20347e-08	4.47136e-06
Tj8_partial_retrotransposon-1.1	9.02639	5.96878	545.034	4.64158e-07	1.73286e-05
Tj8_partial_retrotransposon-4.1	8.96999	6.26032	513.513	9.74433e-07	2.48529e-05
Tj6_partial_retrotransposon-1.1	8.90018	8.2496	96.5194	0.000232083	0.00109195
Tj7_partial_retrotransposon-1.1	8.8244	11.5108	203.841	3.04946e-05	0.000257133
Tj6_partial_retrotransposon-1.4	8.80316	2.64284	117.524	1.55718e-05	0.000163726
Tj6_partial_retrotransposon-1.2	8.79844	8.36306	107.026	0.000182817	0.000903909
Tj7_partial_retrotransposon-28.1	8.79338	10.0135	173.946	5.38746e-05	0.000380222
Tj6_partial_retrotransposon-1.3	8.78937	7.50627	118.867	0.000143342	0.000766077
Tj9_partial_retrotransposon-11.2	8.78836	1.68305	581.463	3.50338e-09	4.74984e-07
Tj3_partial_retrotransposon-1.4	8.7679	1.80031	338.792	3.41282e-08	2.6243e-06
Tj8_partial_retrotransposon-3.1	8.75456	6.73525	494.693	1.50969e-06	3.30976e-05
Tj9_partial_retrotransposon-1.4	8.68031	5.33412	1195.44	4.74909e-10	1.41569e-07
Tj6_partial_retrotransposon-6.1	8.64352	5.3908	81.5844	0.000341428	0.00146587
Tj9_partial_retrotransposon-2.3	8.62061	5.50626	1564.43	1.37137e-10	5.43483e-08
Tj3_partial_retrotransposon-4.1	8.6161	4.09006	1374.19	9.05164e-11	4.80546e-08
Tj9_partial_retrotransposon-17.1	8.61169	2.97934	845.685	7.15217e-10	1.67491e-07
Tj9_partial_retrotransposon-3.1	8.59252	5.59511	1164.98	1.25704e-09	2.31296e-07
SJAG_16458	8.52603	-0.330995	88.97	4.63653e-05	0.000342142
Tj9_partial_retrotransposon-2.1	8.43	5.74612	1000.23	5.68267e-09	6.36459e-07
Tj3_partial_retrotransposon-3.1	8.4266	2.9507	852.82	6.90131e-10	1.67491e-07
Tj9_partial_retrotransposon-11.1	8.32054	5.32821	1265.31	3.56542e-10	1.22565e-07
Tj7_partial_retrotransposon-1.2	8.31078	4.65843	93.8529	0.000199584	0.000963691
Tj9-2	8.29072	5.25604	2591.82	6.02329e-12	1.5516e-08
Tj3_partial_retrotransposon-1.1	8.26014	4.82214	1430.79	7.62005e-11	4.80546e-08
Tj9_partial_retrotransposon-2.4	8.24593	5.88	1807.41	8.49188e-11	4.80546e-08
Tj9_partial_retrotransposon-5.1	8.23954	4.88658	3271.51	2.22438e-12	1.146e-08
Tj9-1	8.16824	5.50198	1686.14	6.12242e-11	4.80546e-08
Tj6_partial_retrotransposon-15.1	8.1536	5.64129	256.872	1.15767e-05	0.000133038
Tj9-type_LTR-2.3	8.04047	1.96202	288.556	6.68059e-08	4.3023e-06
Tj7_partial_retrotransposon-1.3	8.04006	3.16405	42.6892	0.00121572	0.00397422
Tj8_partial_retrotransposon-17.2	8.01777	4.70329	837.536	2.02674e-09	3.47804e-07
Tj9-3	8.01554	6.06022	1175.92	2.81922e-09	4.14989e-07
Tj3_partial_retrotransposon-1.3	8.00308	1.42939	380.547	2.09514e-08	1.79888e-06
Tj9_partial_retrotransposon-2.8	7.9381	1.21714	365.413	2.48463e-08	2.03187e-06
Tj7_partial_retrotransposon-1.7	7.92435	1.04423	91.567	1.09465e-05	0.000129255
SJAG_06639	7.92225	3.76243	180.297	7.22559e-06	9.9006e-05
Tj8_partial_retrotransposon-29.1	7.9031	3.94336	793.94	9.35271e-10	1.86669e-07
Tj9_partial_retrotransposon-4.1	7.87075	4.32284	995.888	3.56847e-10	1.22565e-07
Tj2_partial_retrotransposon-1.4	7.80834	3.64171	281.289	5.47111e-07	1.93063e-05
Tj9_partial_retrotransposon-1.3	7.76583	1.41085	415.04	1.45445e-08	1.31462e-06
Tj3-3	7.74264	4.02585	1602.01	4.70434e-11	4.80546e-08
SJAG_05143	7.73603	4.18647	317.715	5.91044e-07	2.01659e-05
Tj6_partial_retrotransposon-1.8	7.71493	3.06403	299.364	1.12464e-07	5.97337e-06
Tj7-type_LTR-1.3	7.69184	5.3262	1150.75	5.22092e-10	1.41569e-07
Tj6_partial_retrotransposon-1.7	7.63965	2.35201	218.014	3.81892e-07	1.47933e-05
Tj6_partial_retrotransposon-4.1	7.60031	2.46173	199.461	5.90184e-07	2.01659e-05
Tj8_partial_retrotransposon-2.2	7.5853	4.10533	741.729	2.43594e-09	3.69117e-07
Tj8_partial_retrotransposon-24.1	7.58028	1.81045	249.015	1.2348e-07	6.36171e-06
Tj9_partial_retrotransposon-1.1	7.55996	3.87236	757.274	1.14323e-09	2.18145e-07
SJAG_03766	7.54854	2.99662	587.073	3.36386e-09	4.68395e-07
Tj3-2	7.53495	3.18511	968.235	4.02274e-10	1.29532e-07
Tj7_partial_retrotransposon-1.4	7.47324	0.246344	26.9158	0.00151091	0.00474647
SJAG_05173	7.40774	6.73689	1485.28	9.42041e-10	1.86669e-07
Tj9_partial_retrotransposon-2.6	7.39572	1.43349	487.244	7.3965e-09	7.93891e-07
Tj9-type_LTR-2.1	7.39448	2.6349	684.073	1.7598e-09	3.12638e-07
Tj9_partial_retrotransposon-1.5	7.39074	2.21393	601.565	3.03389e-09	4.34184e-07
Tj6_partial_retrotransposon-28.1	7.38597	0.722377	190.77	3.7223e-07	1.45934e-05
Tj3_partial_retrotransposon-21.1	7.31288	2.4252	538.318	4.85429e-09	5.81612e-07
Tj9_partial_retrotransposon-2.5	7.29645	2.29804	472.643	8.40992e-09	8.66558e-07
Tj9_partial_retrotransposon-24.1	7.29474	0.895453	142.644	1.22454e-06	2.9246e-05
Tj3_partial_retrotransposon-5.1	7.28462	2.31355	636.268	2.39239e-09	3.69117e-07
Tj9_partial_retrotransposon-18.2	7.28443	2.44126	198.108	5.6861e-07	1.99284e-05
Tj9_partial_retrotransposon-2.2	7.26822	2.5687	546.684	4.54785e-09	5.81612e-07
Tj8_partial_retrotransposon-22.1	7.26748	0.587886	239.862	1.44283e-07	7.14754e-06
Tj3_partial_retrotransposon-4.3	7.26643	-1.03139	94.0924	6.51995e-06	9.22824e-05
Tj6_partial_retrotransposon-1.6	7.26507	3.03567	542.099	4.71272e-09	5.81612e-07
Tj9_partial_retrotransposon-30.1	7.26348	1.44832	355.477	2.78948e-08	2.21099e-06
Tj8_partial_retrotransposon-2.1	7.25373	4.4988	807.754	2.16028e-09	3.47804e-07
Tj6-2	7.24505	4.05802	150.492	2.80888e-05	0.000247373
Tj9_partial_retrotransposon-1.2	7.22786	3.21659	1307.44	1.11928e-10	4.80546e-08
Tj9_partial_retrotransposon-2.9	7.20618	-0.663454	153.464	9.08977e-07	2.42765e-05
Tj6_partial_retrotransposon-1.9	7.18821	4.06653	198.848	6.4938e-06	9.21655e-05
Tj7_partial_retrotransposon-19.1	7.17716	0.913548	41.2703	0.000406995	0.00167747
Tj7_partial_retrotransposon-1.9	7.15964	1.90103	28.5544	0.00248639	0.00710871
Tj5_partial_retrotransposon-1.1	7.11696	4.03093	401.762	1.12396e-07	5.97337e-06
Tj3_partial_retrotransposon-4.2	7.1013	0.789173	282.414	7.30855e-08	4.48258e-06
Tj7_partial_retrotransposon-1.5	7.04286	2.99684	26.8465	0.00357933	0.00955478
Tj3_partial_retrotransposon-5.2	7.03113	-0.983097	145.553	1.12793e-06	2.75408e-05
Tj2-type_LTR-4.2	7.00755	-0.429089	82.6112	1.08926e-05	0.000129255
Tj7-type_LTR-1.2	6.98781	1.78657	379.06	2.12989e-08	1.79888e-06
Tj7_partial_retrotransposon-1.8	6.95495	-0.025208	64.077	3.71371e-05	0.000296636
Tj2_partial_retrotransposon-8.1	6.93724	1.38408	168.459	6.20696e-07	2.06311e-05
Tj6_partial_retrotransposon-12.6	6.92524	-0.259424	116.39	2.7885e-06	5.2161e-05
Tj3_partial_retrotransposon-2.1	6.89859	2.18817	281.003	7.463e-08	4.52346e-06
Tj6-1	6.8714	3.80635	169.022	9.22929e-06	0.000117696
Tj9_partial_retrotransposon-3.3	6.86601	0.354363	180.417	4.68358e-07	1.73548e-05
Tj1-type_LTR-1.2	6.8496	0.0557478	195.485	3.36576e-07	1.37622e-05
Tj8_partial_retrotransposon-4.3	6.84775	1.85403	524.57	5.41523e-09	6.19983e-07
Tj3-1	6.76008	2.53172	276.064	8.39478e-08	4.97126e-06
Tj6_partial_retrotransposon-12.5	6.74299	-0.427843	102.892	4.56919e-06	7.17696e-05
SJAG_06641	6.71608	2.27235	249.552	1.22379e-07	6.36171e-06
Tj8_partial_retrotransposon-4.5	6.71559	-1.56895	89.6987	7.87804e-06	0.000104607
Tj6_partial_retrotransposon-7.1	6.68978	-0.148163	140.19	1.31409e-06	3.0224e-05
Tj1-type_LTR-28.1	6.64622	-0.661382	87.1522	8.82591e-06	0.000113963
Tj6_partial_retrotransposon-12.2	6.64236	0.163154	175.421	5.25651e-07	1.88066e-05
Tj9_partial_retrotransposon-5.3	6.61841	1.78886	193.581	3.50443e-07	1.3996e-05
Tj7-type_LTR-1.1	6.61128	1.99183	124.483	4.96951e-06	7.57482e-05
Tj6_partial_retrotransposon-12.4	6.60825	-0.954453	79.8986	1.24146e-05	0.00013965
SJAG_05353	6.60589	4.41013	124.364	7.06352e-05	0.000460649
Tj7-type_LTR-1.4	6.58956	2.50567	161.694	2.06662e-06	4.15907e-05
Tj8_partial_retrotransposon-17.1	6.55769	-0.988621	116.963	2.73392e-06	5.15939e-05
Tj6_partial_retrotransposon-4.2	6.48128	0.00074988	36.9507	0.000417355	0.00170923
Tj3_partial_retrotransposon-7.1	6.4413	-1.43589	97.2428	5.72109e-06	8.39745e-05
Tj9-type_LTR-5.1	6.43224	0.66159	174.719	5.3438e-07	1.89871e-05
Tj9_partial_retrotransposon-1.6	6.40359	-2.12096	24.8945	0.00190024	0.00569189
Tj10_partial_retrotransposon-8.1	6.3502	-2.1557	18.9526	0.0046117	0.0118148
Tj5_partial_retrotransposon-2.1	6.32906	-0.372758	46.6535	0.000125671	0.000700712
Tj8_partial_retrotransposon-1.2	6.31948	1.17895	218.157	2.13841e-07	9.83668e-06
Tj9_partial_retrotransposon-22.1	6.31945	0.982464	153.005	9.20168e-07	2.42765e-05
Tj5_partial_retrotransposon-18.1	6.31307	3.56644	105.3	6.52531e-05	0.000436027
Tj2_partial_retrotransposon-1.2	6.28849	5.78584	137.48	7.96033e-05	0.000500335
Tj10_partial_retrotransposon-1.5	6.26456	0.135984	37.5757	0.000396024	0.00164276
Tj8_partial_retrotransposon-2.3	6.22256	-2.25689	40.5998	0.000486449	0.00193677
Tj6_partial_retrotransposon-12.3	6.21388	0.467968	194.014	3.47228e-07	1.39759e-05
SJAG_06640	6.21345	1.27076	217.413	2.16889e-07	9.88859e-06
Tj9_partial_retrotransposon-5.4	6.17406	2.12244	173.221	9.28399e-07	2.42765e-05
Tj3_partial_retrotransposon-1.2	6.14158	3.06268	217.262	6.96056e-07	2.15977e-05
Tj2_partial_retrotransposon-1.3	6.13892	1.95746	108.944	9.48282e-06	0.00011916
Tj3_partial_retrotransposon-4.4	6.07166	-0.695561	98.5763	5.41954e-06	8.06979e-05
SJAG_04448	6.02262	2.85605	796.883	9.20689e-10	1.86669e-07
Tj2-type_LTR-4.3	6.01222	-1.3317	47.0819	9.30023e-05	0.000559099
Tj10_partial_retrotransposon-13.1	5.99113	-1.69827	28.7802	0.000533419	0.00208038
Tj5_partial_retrotransposon-4.3	5.98747	-0.164268	101.885	4.75194e-06	7.35844e-05
Tj10_partial_retrotransposon-1.3	5.96436	-2.42905	21.1025	0.00293802	0.00809449
Tj1-type_LTR-1.4	5.93496	-2.44728	38.2079	0.000579113	0.0022249
Tj2-type_LTR-4.1	5.87931	-0.529678	70.6657	2.00166e-05	0.000192997
Tj6_partial_retrotransposon-1.5	5.86184	-0.596793	109.723	3.53359e-06	6.08101e-05
Tj5-2	5.85103	2.14461	464.89	9.01772e-09	8.89893e-07
SJAG_05118	5.84525	4.92305	155.642	3.45021e-05	0.000283635
Tj9_partial_retrotransposon-5.2	5.84309	1.25393	138.928	1.36328e-06	3.06707e-05
Tj5_partial_retrotransposon-5.4	5.77389	1.50189	220.361	2.05119e-07	9.60701e-06
Tj2_partial_retrotransposon-15.1	5.769	2.58002	187.81	7.0008e-07	2.15977e-05
Tj10_partial_retrotransposon-17.1	5.73876	-1.05772	43.0475	0.000129153	0.000716067
Tj9_partial_retrotransposon-20.1	5.72031	-2.37603	44.6554	0.000112966	0.00064815
Tj1-type_LTR-1.1	5.6456	-1.17333	72.1157	1.85028e-05	0.000182269
Tj10-1	5.64297	2.56971	77.8075	6.90814e-05	0.000453662
Tj10-type_LTR-5.2	5.63956	1.48665	88.2368	1.54499e-05	0.000163072
Tj4-type_LTR-5.7	5.61897	-2.24641	35.5142	0.000257523	0.00118817
Tj1_partial_retrotransposon-5.1	5.60953	1.75002	169.754	6.01504e-07	2.02546e-05
Tj1-type_LTR-1.3	5.59005	0.838709	204.438	2.79758e-07	1.20096e-05
Tj10_partial_retrotransposon-4.1	5.57571	0.645595	139.125	1.35543e-06	3.06553e-05
Tj5_partial_retrotransposon-18.2	5.53334	-1.50873	74.7501	1.60972e-05	0.000167138
Tj10_partial_retrotransposon-1.2	5.4951	-1.00556	19.0191	0.00296255	0.0081577
SJAG_05354	5.43709	2.50591	95.439	2.73119e-05	0.000242605
Tj5_partial_retrotransposon-1.2	5.39895	0.089555	81.924	1.12553e-05	0.000132053
Tj5_partial_retrotransposon-5.2	5.36324	-2.48302	16.5124	0.00312474	0.00849533
Tj9_partial_retrotransposon-22.2	5.35368	-1.95341	38.2308	0.000198189	0.000959654
Tj5_partial_retrotransposon-5.3	5.3399	1.12725	57.4829	9.70421e-05	0.000576101
Tj3_partial_retrotransposon-4.5	5.27794	-2.17004	56.8793	4.59055e-05	0.000340352
Tj3_partial_retrotransposon-18.1	5.27565	-2.75126	33.2913	0.000323122	0.00141078
Tj10_partial_retrotransposon-5.3	5.25273	-1.81534	18.26	0.0026119	0.00738962
Tj9_partial_retrotransposon-2.10	5.20176	-2.89985	18.1214	0.00433386	0.0112258
Tj5_partial_retrotransposon-4.2	5.17396	-0.942277	48.0475	8.62827e-05	0.000527317
Tj2_partial_retrotransposon-1.1	5.1688	6.15656	220.025	1.72561e-05	0.000175878
SJAG_00387	5.16351	-2.9309	10.5555	0.0153825	0.0315489
Tj10_partial_retrotransposon-1.1	5.1525	-0.927114	63.5479	3.01144e-05	0.000254953
Tj3_partial_retrotransposon-15.1	5.13839	-0.129947	162.855	7.12991e-07	2.18651e-05
SJAG_00023	5.09126	-0.53668	81.4187	1.15315e-05	0.000133038
SJAG_06608	5.0392	-0.756131	57.3936	4.43694e-05	0.000335366
Tj2-1	4.99944	6.99385	194.656	3.19243e-05	0.000265709
Tj8_partial_retrotransposon-4.4	4.96784	0.395178	209.121	2.54757e-07	1.1218e-05
Tj10_partial_retrotransposon-5.5	4.94621	-0.949732	51.8468	6.502e-05	0.000435609
SJAG_02944	4.90219	-3.0546	16.3887	0.0055607	0.0136748
Tj5-1	4.89421	1.58197	285.013	7.0343e-08	4.4196e-06
Tj5-type_LTR-1.3	4.88926	-3.05621	17.3527	0.00482928	0.0122328
Tj5_partial_retrotransposon-22.1	4.87289	-1.27176	29.6546	0.000481752	0.00192402
Tj7_partial_retrotransposon-1.6	4.80866	-0.811441	22.0973	0.00182509	0.00551486
SJAG_06605	4.78252	-2.23916	23.6799	0.00102004	0.00345512
Tj9_partial_retrotransposon-21.1	4.77682	-1.88393	39.0519	0.000183667	0.000906374
SJAG_02113	4.76717	4.30926	886.915	5.84201e-10	1.5049e-07
Tj10_partial_retrotransposon-5.2	4.70691	-0.904842	72.16	1.84589e-05	0.000182269
Tj2_partial_retrotransposon-5.1	4.7022	2.78419	311.109	4.87735e-08	3.39569e-06
Tj8_partial_retrotransposon-4.2	4.64862	-1.09315	57.3036	4.46338e-05	0.000335737
SJAG_01095	4.64836	-0.0646454	56.1902	4.80678e-05	0.000352771
Tj10_partial_retrotransposon-5.4	4.54149	-1.86943	43.5017	0.000124306	0.00069566
Tj3_partial_retrotransposon-11.1	4.5404	0.380969	84.1136	1.01484e-05	0.000123313
Tj3_partial_retrotransposon-4.6	4.52368	-2.18877	37.7085	0.000208168	0.000999517
Tj6_partial_retrotransposon-12.1	4.51231	-2.08558	37.6161	0.000209996	0.00100736
SJAG_02928	4.47852	2.51435	115.937	6.92893e-06	9.59619e-05
Tj10_partial_retrotransposon-2.3	4.46939	-2.52605	25.6225	0.000787532	0.00283534
Tj10-type_LTR-4.1	4.45024	-2.66192	26.7795	0.000679929	0.0025384
SJAG_03765	4.43943	-0.434838	46.5395	9.70605e-05	0.000576101
Tj9-type_LTR-3.1	4.42516	1.39361	125.94	2.02908e-06	4.11568e-05
Tj10_partial_retrotransposon-1.4	4.34967	-3.02822	18.2363	0.00232068	0.00671693
Tj4_partial_retrotransposon-4.1	4.22058	-2.16867	19.6418	0.0018476	0.00556983
Tj5_partial_retrotransposon-7.1	4.20047	-3.3565	10.5076	0.0155096	0.0317337
SJAG_00006	4.16369	2.76783	464.159	9.07778e-09	8.89893e-07
SJAG_01850	4.12478	4.73752	217.179	2.23748e-06	4.39402e-05
Tj4_partial_retrotransposon-1.3	4.0848	-3.07381	18.8717	0.00209024	0.00614665
Tj5_partial_retrotransposon-5.5	4.07628	-3.40689	8.41845	0.0245836	0.0461571
SJAG_03607	4.04373	-2.4096	18.3216	0.00228799	0.00663722
Tj10-type_LTR-23.1	4.02836	-2.89889	19.2479	0.00196709	0.00584118
SJAG_06604	4.00651	-2.21657	26.7082	0.000686008	0.00255554
Tj3_partial_retrotransposon-23.1	3.95805	-3.44538	10.8021	0.014608	0.0304082
SJAG_00007	3.94965	3.81006	920.32	4.99211e-10	1.41569e-07
Tj8-type_LTR-2.1	3.92924	-1.53576	53.1697	5.91697e-05	0.000406999
Tj10_partial_retrotransposon-10.1	3.91791	-0.260645	42.9319	0.000130423	0.000719424
SJAG_04805	3.89533	-3.21781	14.4087	0.00463355	0.0118648
SJAG_00013	3.89193	-1.5066	27.3628	0.00063257	0.00238755
Tj3_partial_retrotransposon-11.2	3.85454	-3.47839	9.26148	0.0202497	0.0394578
SJAG_00960	3.81805	4.55326	442.866	2.28997e-08	1.90289e-06
SJAG_02961	3.69527	1.03945	52.6704	8.28124e-05	0.000513417
Tj9-type_LTR-8.1	3.68709	0.0482073	58.2352	4.19902e-05	0.000324825
SJAG_00021	3.6511	-0.0157196	82.3227	1.10431e-05	0.000129895
Tj10_partial_retrotransposon-2.1	3.64285	-0.527007	48.3904	8.4042e-05	0.000517437
Tj10_partial_retrotransposon-2.2	3.60914	-0.959089	31.0866	0.000409802	0.00168769
SJAG_02127	3.60464	-0.274551	90.8586	7.48805e-06	0.000101103
Tj8_partial_retrotransposon-2.6	3.59299	-2.51383	29.7261	0.000477804	0.00191122
SJAG_02114	3.56834	2.21537	245.927	1.30058e-07	6.63424e-06
Tj9_partial_retrotransposon-5.5	3.5055	1.11298	170.837	5.86021e-07	2.01659e-05
Tj5_partial_retrotransposon-19.1	3.48745	-3.35233	7.72833	0.0223845	0.0428558
SJAG_02960	3.48449	0.860843	72.5848	1.80436e-05	0.000180858
Tj5_partial_retrotransposon-2.2	3.45678	-2.00699	24.1296	0.000959383	0.00329956
Tj5_partial_retrotransposon-11.1	3.39233	-0.750477	31.6704	0.00038431	0.00160973
SJAG_00025	3.34062	1.09996	88.7925	8.20025e-06	0.00010805
Tj2-type_LTR-2.1	3.27143	-0.0966293	100.107	5.09712e-06	7.73183e-05
Tj10_partial_retrotransposon-5.1	3.22741	-1.22836	34.6321	0.000281383	0.00126279
Tj6_partial_retrotransposon-4.3	3.2198	-1.27812	24.036	0.000971629	0.00333056
SJAG_01845	3.20607	2.16308	113.632	3.07069e-06	5.51933e-05
SJAG_02958	3.20553	4.86615	11.8073	0.0197277	0.0387042
SJAG_05154	3.18571	-0.225572	25.9152	0.000910027	0.00315811
SJAG_01690	3.18246	4.68318	173.006	3.8505e-06	6.5042e-05
Tj2_partial_retrotransposon-2.1	3.1802	4.238	836.393	7.49597e-10	1.6791e-07
SJAG_00018	3.07709	-1.82673	34.7114	0.00027913	0.00125816
SJAG_02940	3.06132	-1.38815	32.3689	0.000356326	0.00151468
SJAG_02649	3.03521	3.31367	59.5259	0.000150372	0.000791862
SJAG_02133	3.02519	-0.702125	60.9528	3.531e-05	0.000286033
SJAG_00238	2.99443	2.16688	69.8839	2.98119e-05	0.000253615
SJAG_01815	2.98247	6.44659	452.267	5.6712e-08	3.89574e-06
SJAG_00189	2.94241	2.66655	122.797	2.24707e-06	4.39402e-05
Tj5_partial_retrotransposon-23.2	2.92172	-3.0337	10.1619	0.0117416	0.0253215
Tj7-type_LTR-5.1	2.8733	-3.05137	8.16124	0.0198038	0.0388239
SJAG_03526	2.83772	3.94291	68.1723	0.000125881	0.000701123
SJAG_00789	2.78705	7.42529	29.5413	0.00323247	0.00874839
Tj1-type_LTR-3.1	2.76404	-2.66879	7.85772	0.0215714	0.0416239
SJAG_02132	2.76376	-1.01491	36.015	0.000245087	0.00113961
SJAG_04808	2.7272	0.198018	69.0989	2.18279e-05	0.000206343
SJAG_01578	2.71902	3.14095	45.6081	0.000331266	0.00143169
SJAG_02943	2.70894	-1.85265	19.3006	0.00195055	0.00580378
SJAG_00456	2.68894	8.9282	1319.94	1.07476e-10	4.80546e-08
SJAG_04167	2.65712	2.89893	156.121	8.47431e-07	2.35746e-05
SJAG_01986	2.6336	7.36337	36.6193	0.00204164	0.00602666
SJAG_04458	2.62376	6.96252	28.5551	0.00347252	0.00930823
SJAG_00788	2.60126	4.07853	91.5276	3.17699e-05	0.000264852
SJAG_00179	2.59323	7.25589	90.1256	0.000180005	0.000894299
SJAG_00625	2.56865	7.31012	26.5205	0.00405436	0.0106138
SJAG_04567	2.56568	7.35884	82.6144	0.000241211	0.00112565
SJAG_03148	2.54725	0.454723	46.1835	9.98432e-05	0.000588397
SJAG_04774	2.53832	-0.413041	64.3084	2.87735e-05	0.000250407
SJAG_00223	2.52918	8.42673	43.4641	0.00128287	0.004149
SJAG_02515	2.48386	5.03147	238.037	2.77236e-07	1.20096e-05
SJAG_04833	2.43847	0.708245	72.2152	1.84042e-05	0.000182269
SJAG_06187	2.42184	-0.756334	27.0188	0.000659991	0.00247833
SJAG_04835	2.42108	-1.62071	19.0978	0.00201511	0.00596657
SJAG_03824	2.40714	1.94117	25.8596	0.00141685	0.00449483
Tj5_partial_retrotransposon-23.1	2.3933	-1.82919	27.613	0.00061351	0.00232412
SJAG_00674	2.35212	2.92737	111.618	3.29915e-06	5.78136e-05
SJAG_00455	2.3473	9.62307	539.723	4.80109e-09	5.81612e-07
SJAG_00704	2.34722	1.82421	64.1268	2.9087e-05	0.000251015
SJAG_01730	2.3407	-1.10764	28.4342	0.000555741	0.00214792
SJAG_02442	2.31837	6.2974	90.6171	0.000120024	0.000678772
SJAG_04674	2.29316	3.47457	167.351	6.37719e-07	2.10611e-05
SJAG_02983	2.2915	-0.428583	34.3948	0.000288263	0.00128583
SJAG_04450	2.27911	2.69225	148.613	1.03624e-06	2.61703e-05
SJAG_04836	2.24073	-0.981137	38.6731	0.000190198	0.000933589
SJAG_04382	2.23958	-2.36958	8.2879	0.0191198	0.0377704
Tj9_partial_retrotransposon-2.7	2.22858	-0.0156686	17.8094	0.00282629	0.00784963
SJAG_00026	2.21033	2.08581	94.6045	6.38113e-06	9.08165e-05
SJAG_02959	2.19718	-1.19587	11.952	0.00773438	0.0178929
SJAG_03606	2.19207	6.64302	13.5552	0.01532	0.031468
SJAG_03821	2.18652	8.43769	411.074	3.20292e-08	2.50022e-06
SJAG_03257	2.18555	0.987495	41.7235	0.000144676	0.000770438
SJAG_06598	2.16221	-0.472704	27.2974	0.000637674	0.00240329
SJAG_03820	2.14938	6.71619	11.4131	0.0209678	0.040642
SJAG_01306	2.14079	0.284586	36.3213	0.000237845	0.00111196
SJAG_04469	2.11129	0.819474	42.0448	0.000140706	0.000759124
SJAG_00452	2.10669	8.13238	85.7843	0.000148643	0.000785442
SJAG_03829	2.0833	7.21204	180.961	3.81179e-06	6.48129e-05
SJAG_06585	2.07638	0.845288	57.4024	4.43438e-05	0.000335366
SJAG_03420	2.02139	7.34304	80.5564	0.000178108	0.000888393
SJAG_03253	2.0149	5.97046	104.154	3.22476e-05	0.000267536
SJAG_02344	2.01317	7.45863	253.364	5.89466e-07	2.01659e-05
SJAG_03688	2.00033	0.784999	71.904	1.87148e-05	0.000183305
SJAG_04764	1.98506	5.20552	24.2758	0.00418856	0.0109097
SJAG_00388	1.96753	-1.47013	15.5482	0.00372606	0.00989519
SJAG_02126	1.9463	-1.54698	13.068	0.0060808	0.0146943
SJAG_04807	1.94417	-2.11932	11.0787	0.00943181	0.0210802
SJAG_05250	1.93958	-1.46386	23.3593	0.00106618	0.00358313
SJAG_03432	1.92561	0.951818	41.9951	0.000141312	0.000759959
SJAG_01903	1.92296	-0.766147	25.4837	0.000801816	0.00287071
SJAG_00528	1.91958	1.19206	46.938	9.40584e-05	0.000563365
SJAG_03483	1.91367	1.77205	44.241	0.000116886	0.000666892
SJAG_02736	1.90835	-0.134788	34.599	0.000282332	0.00126485
SJAG_00080	1.90537	1.16019	57.2797	4.4704e-05	0.000335737
EFSJAG00000000027	1.89573	0.46935	44.0892	0.000118365	0.000673085
SJAG_03525	1.89498	-0.477967	11.8613	0.00843585	0.0191968
SJAG_02338	1.87706	6.39384	26.1011	0.0037476	0.00993702
SJAG_04303	1.8641	3.69653	22.9311	0.00306169	0.00836809
SJAG_04769	1.84368	3.3087	40.8452	0.000302316	0.00133809
SJAG_00161	1.83083	5.05633	67.5195	9.072e-05	0.000548579
SJAG_03605	1.81506	-0.534345	17.1158	0.00280896	0.00781413
SJAG_03509	1.80049	5.17887	144.816	1.91576e-06	3.96385e-05
SJAG_02153	1.79103	-1.47758	11.0771	0.00943536	0.0210802
SJAG_00587	1.76787	2.60724	83.5451	1.04224e-05	0.000125166
SJAG_03714	1.7656	2.99912	44.8526	0.000145831	0.000773763
SJAG_03673	1.72782	2.6361	106.956	3.91401e-06	6.5684e-05
SJAG_03815	1.72343	8.01971	33.4283	0.00211563	0.00621068
Tj5_partial_retrotransposon-4.1	1.72231	-2.61716	7.5267	0.0237294	0.0448802
SJAG_03991	1.71346	0.131648	16.3723	0.00320421	0.00869304
SJAG_01091	1.70619	-1.65169	12.379	0.00704273	0.0166152
SJAG_01336	1.69126	-0.489991	25.5722	0.000792674	0.00285185
SJAG_05637	1.68655	3.03611	165.572	6.66268e-07	2.12778e-05
SJAG_05195	1.67597	3.7738	289.878	6.55432e-08	4.3023e-06
EFSJAG00000000132	1.66898	1.17274	35.4238	0.000259853	0.00119384
SJAG_05889	1.66869	7.70597	53.0018	0.000537032	0.0020913
SJAG_00635	1.66631	6.46158	24.1202	0.00443748	0.011431
SJAG_03825	1.66046	0.0652709	18.0139	0.00240868	0.00690954
SJAG_06097	1.64987	4.25906	146.455	1.09991e-06	2.7244e-05
SJAG_05197	1.64949	0.870752	40.5301	0.000160686	0.000826201
SJAG_00781	1.64721	2.31572	86.7298	8.99648e-06	0.000115586
SJAG_00020	1.63359	2.22488	8.60669	0.0254208	0.0475555
SJAG_05260	1.61576	1.85076	40.561	0.000160244	0.000824754
SJAG_02503	1.61314	5.2004	509.905	6.10451e-09	6.69158e-07
SJAG_03786	1.61172	9.69431	482.679	7.69627e-09	8.09208e-07
EFSJAG00000000343	1.61111	1.85252	32.2301	0.000361684	0.00153114
SJAG_06600	1.60997	-2.05541	9.18659	0.0150241	0.0310735
SJAG_03204	1.60312	7.60465	237.22	2.80999e-07	1.20096e-05
SJAG_02142	1.59928	6.0852	10.2357	0.0254063	0.0475456
SJAG_01029	1.59707	4.87832	180.115	4.71598e-07	1.73548e-05
SJAG_05305	1.58921	3.10172	84.7928	9.83271e-06	0.000120902
SJAG_04063	1.58362	4.21621	166.852	6.45584e-07	2.10649e-05
SJAG_01978	1.57787	2.0318	14.3672	0.00639331	0.0153487
SJAG_00262	1.55686	6.82973	42.3689	0.000916496	0.00317324
SJAG_04216	1.55032	5.44681	527.986	5.26871e-09	6.16917e-07
SJAG_06631	1.54109	1.62093	42.0441	0.000140715	0.000759124
SJAG_02675	1.53367	-1.85284	9.18393	0.0150345	0.0310826
SJAG_00489	1.52937	6.42605	135.632	4.47742e-06	7.05433e-05
SJAG_01923	1.5113	-0.306377	22.9148	0.00113451	0.00377339
SJAG_02727	1.50363	0.571407	17.6038	0.00258206	0.00733744
SJAG_00242	1.50188	7.82364	655.903	2.10326e-09	3.47804e-07
SJAG_02134	1.50114	-1.34125	12.8104	0.0064202	0.0153926
SJAG_02790	1.49884	4.2974	199.339	3.10524e-07	1.27986e-05
SJAG_04759	1.49642	2.23077	92.9075	6.85568e-06	9.56097e-05
SJAG_04470	1.47195	3.36498	144.126	1.1741e-06	2.85329e-05
SJAG_00589	1.46967	0.388802	25.342	0.000816724	0.00290428
SJAG_05404	1.46786	-0.370465	10.9613	0.00969405	0.021574
SJAG_00372	1.46474	8.21827	109.523	1.56889e-05	0.000164287
SJAG_01096	1.46458	-1.49942	13.7552	0.00527829	0.0130928
SJAG_04608	1.4619	7.7049	137.786	5.10253e-06	7.73183e-05
SJAG_04055	1.44945	7.74492	36.1793	0.00147111	0.00465266
SJAG_02003	1.44756	2.73121	22.7151	0.00149641	0.00470953
SJAG_02108	1.44719	4.85167	122.623	2.26e-06	4.39402e-05
EFSJAG00000000163	1.44295	0.482555	13.5417	0.00551275	0.0135763
SJAG_01216	1.43951	8.06103	57.791	0.00027148	0.00123448
EFSJAG00000000076	1.43638	0.476101	13.6751	0.00536481	0.0132627
SJAG_05178	1.4327	-0.275952	14.3044	0.00472956	0.0120487
SJAG_04853	1.42284	0.602805	23.0362	0.00111533	0.0037216
EFSJAG00000000050	1.41882	1.00577	26.5975	0.000695596	0.00258006
SJAG_05896	1.41682	5.65202	127.571	3.1167e-06	5.55614e-05
SJAG_05533	1.41672	1.42711	27.3232	0.000635652	0.00239742
SJAG_01685	1.41529	6.44492	29.611	0.00228543	0.00663354
SJAG_02125	1.41303	4.25055	95.0125	6.27313e-06	9.00256e-05
SJAG_02696	1.41128	5.15234	158.314	8.00469e-07	2.30403e-05
SJAG_01636	1.40475	0.296578	33.093	0.000329928	0.00142719
SJAG_05745	1.39917	2.26191	33.6153	0.000312374	0.00137316
SJAG_04823	1.38094	6.24512	18.4513	0.00759793	0.0176725
SJAG_01795	1.37785	5.33418	11.6085	0.0188436	0.0373536
SJAG_04568	1.37783	2.98333	24.6723	0.00115639	0.00382641
SJAG_00308	1.35828	6.68438	85.8697	3.49675e-05	0.000285052
SJAG_01292	1.3505	9.66875	327.805	3.91849e-08	2.92581e-06
SJAG_05632	1.32936	2.48718	50.5637	7.13911e-05	0.000463233
SJAG_00042	1.32485	2.44984	64.2171	2.89306e-05	0.000250505
SJAG_02710	1.30929	3.93623	164.664	6.8145e-07	2.12778e-05
SJAG_03132	1.30523	4.36955	38.6941	0.000368282	0.00155396
SJAG_04187	1.30182	8.41591	22.5328	0.00473291	0.0120487
SJAG_05264	1.29573	3.38054	31.1445	0.000502387	0.00198794
SJAG_04905	1.29541	6.3806	56.8253	0.000172994	0.000874646
SJAG_03773	1.28155	4.53925	78.7042	1.34961e-05	0.00014921
SJAG_02151	1.28013	9.65885	61.1862	0.000102449	0.000600474
SJAG_04349	1.27913	3.92329	24.666	0.00162024	0.0050135
SJAG_06595	1.27221	-1.26223	7.43255	0.0243919	0.0459141
SJAG_05199	1.25583	2.13208	20.1962	0.00170617	0.00522916
SJAG_02216	1.24911	2.78928	25.6756	0.000846614	0.00298138
SJAG_01871	1.24782	4.99868	31.7323	0.000876138	0.0030644
SJAG_01668	1.24546	3.40775	22.8186	0.00164356	0.0050674
SJAG_00487	1.22845	5.10215	91.5152	7.27785e-06	9.94575e-05
SJAG_00449	1.2269	2.38018	37.1504	0.000219524	0.00104239
SJAG_02948	1.21818	8.72773	109.978	6.01841e-06	8.68539e-05
SJAG_02476	1.21156	1.24451	13.3309	0.00575702	0.014057
SJAG_05333	1.21001	1.45671	14.7171	0.00436316	0.0112733
SJAG_02387	1.19836	3.97413	71.9043	1.87145e-05	0.000183305
SJAG_04045	1.18899	5.26569	151.181	9.66332e-07	2.48529e-05
SJAG_16460	1.18481	1.34298	27.6862	0.000608068	0.00230769
SJAG_03010	1.18423	1.75367	33.1442	0.000328153	0.0014243
SJAG_04717	1.18226	6.61464	109.704	5.53792e-06	8.2223e-05
SJAG_01543	1.17836	8.90958	190.563	3.739e-07	1.45934e-05
SJAG_00601	1.16882	2.98802	56.8768	4.59132e-05	0.000340352
SJAG_05629	1.16481	1.01894	17.2686	0.00273537	0.00765073
SJAG_01418	1.16323	5.88085	219.762	2.07445e-07	9.62845e-06
SJAG_00673	1.16052	7.33647	16.3503	0.00971207	0.0215954
SJAG_01801	1.15518	4.57499	106.139	4.03586e-06	6.70734e-05
SJAG_06611	1.15132	7.78867	24.4062	0.0035288	0.00943944
SJAG_00979	1.14534	0.137003	22.2848	0.00124087	0.00403597
SJAG_03446	1.13851	0.152955	20.3006	0.00166716	0.00512177
SJAG_03490	1.1383	3.42604	46.7078	9.57782e-05	0.000570462
SJAG_04506	1.12989	6.5993	313.172	4.74431e-08	3.39482e-06
SJAG_05234	1.12904	-0.847035	9.44344	0.0140593	0.029373
SJAG_03134	1.12414	3.61023	85.9255	9.33262e-06	0.000118249
SJAG_01138	1.11973	1.49915	23.0451	0.00111393	0.00371936
SJAG_03840	1.11289	5.23619	114.137	3.01639e-06	5.47199e-05
SJAG_00668	1.11234	6.42059	10.2039	0.0241654	0.0456044
SJAG_02529	1.11033	0.251578	10.0518	0.0120642	0.0259086
SJAG_02899	1.10898	6.16702	212.374	2.38998e-07	1.06917e-05
SJAG_04198	1.10619	6.03476	151.035	9.70151e-07	2.48529e-05
SJAG_03751	1.10559	0.0100622	13.7778	0.00525419	0.0130519
SJAG_03297	1.10375	4.70891	150.933	9.72817e-07	2.48529e-05
SJAG_02988	1.10079	1.6567	11.3233	0.00940799	0.0210373
SJAG_03331	1.10057	4.2028	31.7573	0.000557623	0.00215358
SJAG_04664	1.09736	2.95525	37.5419	0.00021148	0.00101259
SJAG_03062	1.09411	5.49006	57.8021	6.91236e-05	0.000453662
SJAG_03199	1.08877	1.05888	11.4343	0.00868995	0.0196707
SJAG_03456	1.07587	2.4371	22.3051	0.00123727	0.0040268
SJAG_01982	1.07345	6.34872	257.906	1.06708e-07	5.8485e-06
SJAG_03894	1.07206	3.63449	64.8382	2.78829e-05	0.000246403
SJAG_02490	1.07004	1.33611	20.8186	0.00154038	0.00481556
SJAG_05358	1.06897	2.23864	51.8732	6.48964e-05	0.000435347
SJAG_02744	1.06429	6.73398	11.1763	0.020322	0.0395539
SJAG_02122	1.06152	3.20483	19.2185	0.00227712	0.0066206
SJAG_04983	1.06061	7.02378	157.882	8.09453e-07	2.30403e-05
SJAG_04125	1.05781	6.83041	140.842	1.28952e-06	2.9792e-05
SJAG_04072	1.0524	4.04926	13.2823	0.00914153	0.0205485
SJAG_01492	1.05004	0.567427	10.1631	0.0117381	0.0253215
SJAG_03285	1.04862	6.33676	201.534	2.96795e-07	1.24316e-05
SJAG_01273	1.04623	1.07572	18.3954	0.00226013	0.00659354
SJAG_00699	1.03783	5.46403	18.8542	0.00469852	0.0119954
SJAG_04359	1.03726	2.46225	28.532	0.000549311	0.00212786
SJAG_05211	1.03237	3.02904	35.3288	0.000262326	0.00120063
SJAG_04466	1.03153	3.87223	26.6062	0.000836936	0.0029574
SJAG_00450	1.02876	4.38323	74.859	1.60064e-05	0.000167138
SJAG_02957	1.0233	0.996857	22.7139	0.00116716	0.00385461
SJAG_05006	1.02246	2.18109	27.8261	0.000597833	0.00227645
SJAG_06638	1.02155	1.44377	24.989	0.000855387	0.00300353
SJAG_01072	1.02014	7.79664	63.1688	8.02688e-05	0.000503025
SJAG_06204	1.0185	1.12096	20.0344	0.00173734	0.00530258
SJAG_03743	1.01844	6.83261	10.5916	0.0223282	0.0427798
SJAG_00149	1.01722	-0.949672	11.7524	0.00808659	0.0185495
SJAG_03600	1.01629	3.66346	64.3115	2.87682e-05	0.000250407
SJAG_02036	1.01613	0.102172	12.0888	0.00750406	0.0175015
SJAG_04122	1.00684	3.15996	61.0161	3.51707e-05	0.000285781
SJAG_02480	1.00595	3.39932	70.1785	2.05592e-05	0.000195787
SJAG_02267	1.00427	0.0495972	10.0028	0.0122111	0.0261401
SJAG_00315	1.00223	4.463	73.1569	1.75024e-05	0.000177855
SJAG_03948	1.0004	6.73244	65.3396	5.27296e-05	0.000375744
SJAG_03800	0.998087	4.44329	130.652	1.74894e-06	3.73654e-05
SJAG_02532	0.995301	7.59078	201.134	2.99238e-07	1.24329e-05
SJAG_04254	0.995007	0.33592	14.8115	0.00428437	0.0111255
SJAG_01113	0.993702	3.09636	41.4142	0.000148629	0.000785442
SJAG_00140	0.989874	5.14078	50.0385	9.78352e-05	0.000579364
SJAG_02491	0.987015	8.87432	68.8452	3.47141e-05	0.000284708
SJAG_03254	0.98677	10.4675	13.0612	0.0126307	0.0268677
SJAG_04801	0.98569	-0.35473	8.87029	0.0163281	0.0331191
SJAG_00939	0.982372	5.87673	186.88	4.05204e-07	1.55792e-05
SJAG_00703	0.976135	1.27014	27.9157	0.000591391	0.0022573
SJAG_04879	0.975704	5.95147	61.2418	5.33886e-05	0.000377827
SJAG_01537	0.974867	5.06685	125.732	2.0427e-06	4.12706e-05
SJAG_02504	0.967431	4.92744	115.028	2.92363e-06	5.37947e-05
SJAG_03046	0.955016	2.72832	21.1119	0.00147387	0.00465566
SJAG_04976	0.952315	1.82881	15.2038	0.00397506	0.0104328
SJAG_02735	0.940424	0.0129417	8.26088	0.0192632	0.0379518
SJAG_00905	0.935886	2.18203	27.4027	0.000629482	0.00237763
SJAG_03845	0.93342	2.23678	22.7446	0.00116209	0.00384032
SJAG_03363	0.93332	8.06856	50.5364	0.000168077	0.000856509
SJAG_04271	0.928081	1.07995	16.9777	0.0028776	0.00797065
SJAG_02646	0.926492	4.52823	31.9628	0.000461215	0.00185784
SJAG_02623	0.923621	6.70903	156.976	8.28715e-07	2.3459e-05
SJAG_05221	0.921593	3.13132	47.6369	8.90642e-05	0.00054047
SJAG_00870	0.920833	3.02686	15.3893	0.00419212	0.0109135
SJAG_04462	0.919428	4.28184	77.697	1.38465e-05	0.000152105
SJAG_00844	0.918847	4.22211	63.9902	2.93255e-05	0.000251389
SJAG_01869	0.91536	6.63384	16.8972	0.00723259	0.0169683
SJAG_03402	0.914565	4.3804	122.621	2.26012e-06	4.39402e-05
SJAG_03202	0.909146	6.6257	27.9423	0.00137999	0.00439956
SJAG_01928	0.906889	5.25249	141.004	1.28349e-06	2.97861e-05
SJAG_03047	0.906477	5.15087	103.421	4.47661e-06	7.05433e-05
SJAG_03430	0.893362	4.29833	58.4576	4.13882e-05	0.000321617
SJAG_05181	0.892329	5.96982	12.5748	0.0141557	0.0295623
SJAG_04390	0.889661	7.28138	165.954	6.6001e-07	2.12523e-05
SJAG_00806	0.88757	4.88088	112.389	3.2093e-06	5.69497e-05
SJAG_03487	0.886313	4.03941	49.8451	7.52965e-05	0.000481699
SJAG_00246	0.885596	1.61399	13.9511	0.00507392	0.0126897
SJAG_02949	0.884975	2.08838	9.80811	0.0130327	0.027556
SJAG_04080	0.884432	3.55929	34.327	0.000290268	0.00129142
SJAG_04861	0.883953	4.95956	29.0749	0.000697473	0.00258517
SJAG_05314	0.881845	6.12823	67.4779	3.14357e-05	0.000262917
SJAG_02016	0.876664	6.8145	85.5209	9.7605e-06	0.000120302
SJAG_00377	0.87255	2.48993	26.3584	0.000716859	0.00263616
SJAG_01251	0.870089	2.81758	35.6747	0.000253454	0.00117217
SJAG_02073	0.86894	6.64847	42.4832	0.000268738	0.00122417
SJAG_06013	0.859264	1.58913	12.5723	0.00675485	0.0160373
SJAG_06046	0.857537	4.04062	29.2232	0.00050643	0.00199322
SJAG_02561	0.857136	0.504656	11.7618	0.0080696	0.018527
SJAG_01925	0.856894	5.26558	86.5511	9.06986e-06	0.00011595
SJAG_00894	0.856417	5.41859	40.0478	0.000215774	0.00102837
SJAG_01116	0.852992	4.78145	46.8436	9.47591e-05	0.0005657
SJAG_03993	0.852235	5.9259	91.0816	7.41586e-06	0.000100809
SJAG_01385	0.842617	4.75139	79.6999	1.25361e-05	0.000140404
SJAG_00994	0.842562	2.31068	26.6146	0.000694103	0.00257638
SJAG_05319	0.84084	4.36528	70.5793	2.01116e-05	0.000193311
SJAG_04042	0.840162	2.25613	12.1856	0.00734609	0.0172032
SJAG_04097	0.83794	4.21896	36.7297	0.000228594	0.00108048
SJAG_03610	0.836412	2.92575	38.5369	0.000192616	0.000939733
SJAG_04268	0.835622	5.96726	54.2246	7.37466e-05	0.000473154
SJAG_03303	0.835234	9.72452	90.5662	7.5841e-06	0.000102019
SJAG_16456	0.833119	4.13009	76.9489	1.4379e-05	0.00015596
SJAG_03532	0.832164	5.63042	139.318	1.3478e-06	3.06553e-05
SJAG_03778	0.823543	0.516985	12.6693	0.00661602	0.0157823
SJAG_00799	0.818663	3.90312	49.7914	7.55987e-05	0.000482035
SJAG_01214	0.818413	5.90039	73.0929	1.75619e-05	0.000178108
SJAG_02405	0.814803	5.32488	53.3255	5.85245e-05	0.000404505
SJAG_03127	0.81355	11.3825	26.9253	0.000888134	0.00309376
SJAG_04166	0.81351	7.19689	142.5	1.22958e-06	2.9246e-05
SJAG_06309	0.813458	3.77863	36.9174	0.000224492	0.00106499
SJAG_00401	0.812878	5.84606	67.4482	2.396e-05	0.000220827
SJAG_04521	0.812089	0.515921	7.75273	0.0222283	0.042631
SJAG_04032	0.811957	6.3583	162.146	7.25836e-07	2.20422e-05
SJAG_01530	0.806621	4.91775	66.7125	2.49928e-05	0.000226695
SJAG_02668	0.805393	7.19364	81.8822	1.12778e-05	0.000132053
SJAG_06471	0.804615	2.80246	17.0033	0.00286475	0.00794033
SJAG_01694	0.80284	2.36317	14.7888	0.00430313	0.0111686
SJAG_03550	0.802356	4.99258	77.9792	1.3652e-05	0.00015061
SJAG_04659	0.799267	2.16003	19.5289	0.00188093	0.00564717
SJAG_04436	0.798979	5.34476	31.8388	0.000467174	0.00187744
SJAG_02474	0.798755	5.42917	15.8938	0.00561516	0.0137866
SJAG_02435	0.79839	1.66455	9.0585	0.015536	0.0317562
SJAG_02680	0.796403	6.1429	135.225	1.52129e-06	3.32106e-05
SJAG_03323	0.795743	5.68167	160.81	7.50841e-07	2.24903e-05
SJAG_04344	0.794027	5.17846	46.5531	9.69559e-05	0.000576101
SJAG_04195	0.793384	6.51182	58.5915	5.30478e-05	0.000376823
SJAG_01469	0.793221	1.02845	11.8491	0.00791356	0.0181931
SJAG_05336	0.792755	5.06667	37.5454	0.000215325	0.00102718
SJAG_00915	0.791026	5.66786	77.0251	1.43236e-05	0.00015596
SJAG_00865	0.790937	5.20705	57.0556	4.53717e-05	0.000338285
SJAG_03463	0.78872	6.29216	33.1371	0.000587525	0.0022505
SJAG_04575	0.788229	4.39944	55.1753	5.14862e-05	0.000370989
SJAG_00782	0.783926	4.26526	41.8565	0.000143017	0.000765131
SJAG_05004	0.783399	4.39287	28.0428	0.000605944	0.00230323
SJAG_04154	0.782883	1.04468	10.0016	0.0122147	0.0261401
SJAG_01887	0.782204	5.86631	143.612	1.19131e-06	2.88152e-05
SJAG_04880	0.780494	6.93174	77.3735	1.40738e-05	0.000153945
SJAG_01220	0.776376	5.07316	59.3819	3.89964e-05	0.000307396
SJAG_01042	0.771838	4.93896	92.8076	6.88494e-06	9.56097e-05
SJAG_01943	0.770874	4.0852	48.0955	8.59648e-05	0.000526624
SJAG_04877	0.770004	5.57293	87.6101	8.64549e-06	0.000112195
SJAG_05011	0.765085	5.13279	58.8531	4.03432e-05	0.000315236
SJAG_02159	0.760157	2.5924	12.403	0.00700623	0.0165427
SJAG_03166	0.759203	10.8	48.2905	8.46871e-05	0.000519414
SJAG_01673	0.758133	4.71211	25.2751	0.000968077	0.00332502
SJAG_04987	0.756126	3.01872	21.4217	0.00140742	0.00446767
SJAG_00233	0.755934	3.004	18.4247	0.00224919	0.00656546
SJAG_00470	0.755375	4.91325	68.5817	2.24697e-05	0.000208914
SJAG_00909	0.75455	5.11221	54.3118	5.46335e-05	0.000384164
SJAG_06352	0.752826	2.19589	13.9903	0.00503421	0.0126149
SJAG_02351	0.752549	1.68626	10.9819	0.00964731	0.0214792
SJAG_05321	0.752487	4.5769	53.9612	5.59791e-05	0.000391854
SJAG_01252	0.749996	4.1797	27.9469	0.000589169	0.00225513
SJAG_06449	0.747686	4.41075	24	0.00108874	0.00364943
SJAG_06253	0.745938	5.18192	113.215	3.11635e-06	5.55614e-05
SJAG_00113	0.744007	1.58051	14.1576	0.00486908	0.0123089
SJAG_03019	0.743776	3.76193	31.005	0.00041353	0.00169761
SJAG_00614	0.739821	5.50795	126.095	2.01904e-06	4.1115e-05
SJAG_00217	0.736034	4.14478	32.2197	0.000362087	0.00153159
SJAG_00316	0.735144	5.50317	40.7309	0.000158016	0.00081737
SJAG_04778	0.732035	3.95797	29.2438	0.000505215	0.00199148
SJAG_04184	0.731095	3.93199	43.8227	0.000121015	0.000681386
SJAG_02558	0.730112	5.92161	125.199	2.07805e-06	4.16581e-05
SJAG_02229	0.729286	5.37752	46.3269	9.87105e-05	0.000583263
SJAG_00937	0.725431	4.3868	11.157	0.0121173	0.0259925
SJAG_01677	0.720927	5.14886	45.6181	0.000104467	0.000608152
SJAG_00941	0.720567	6.15471	65.1252	2.74146e-05	0.000243098
SJAG_00100	0.718096	0.738524	7.62073	0.02309	0.0439615
SJAG_05326	0.715139	3.84464	33.1069	0.000329446	0.00142719
SJAG_01649	0.714858	5.13056	17.2221	0.00379646	0.0100424
SJAG_02078	0.714831	6.04704	45.0079	0.000131379	0.000723918
SJAG_01054	0.712759	4.38643	29.0916	0.000514265	0.00201943
SJAG_04662	0.710675	3.84751	14.1603	0.00539052	0.0133135
SJAG_04180	0.709841	6.96281	44.9723	0.000144483	0.000770438
SJAG_03700	0.706166	2.99831	31.3816	0.000396668	0.00164412
SJAG_05002	0.705788	1.71359	13.8657	0.0051618	0.0128658
SJAG_04998	0.701257	11.4339	75.5176	1.54701e-05	0.000163072
SJAG_04131	0.699671	5.20136	103.887	4.39689e-06	7.05433e-05
SJAG_03158	0.69963	6.93083	137.224	1.43333e-06	3.19676e-05
SJAG_00497	0.698592	3.3835	30.622	0.000431594	0.00175916
SJAG_04748	0.698008	4.10512	50.1471	7.36236e-05	0.000472954
SJAG_04010	0.697234	3.2348	19.4191	0.00191402	0.00572317
SJAG_02887	0.695392	7.7229	65.2423	2.72262e-05	0.000242261
SJAG_06613	0.69513	5.26931	22.8473	0.00134997	0.00432798
SJAG_04422	0.694997	4.95922	24.7668	0.00100452	0.00341604
SJAG_03428	0.694906	4.81049	39.973	0.000168905	0.000859879
SJAG_04164	0.692524	4.01193	32.4355	0.000353795	0.0015089
SJAG_04642	0.690912	3.41277	24.1328	0.000958964	0.00329956
SJAG_00421	0.688254	9.88655	81.6694	1.13935e-05	0.000132782
SJAG_02917	0.687315	5.49935	40.1877	0.000165677	0.000846793
SJAG_06268	0.686768	4.194	59.7795	3.80202e-05	0.000301818
SJAG_01763	0.681664	2.12368	12.4038	0.00700504	0.0165427
SJAG_01771	0.681578	6.57164	39.0288	0.000235674	0.00110482
SJAG_01911	0.681252	6.17356	153.13	9.17105e-07	2.42765e-05
SJAG_03142	0.680999	4.81966	70.2708	2.0455e-05	0.000195156
SJAG_00473	0.678111	4.48191	74.4106	1.63847e-05	0.000169166
SJAG_00422	0.677301	4.91916	50.5992	7.12046e-05	0.000463189
SJAG_04751	0.67651	2.69578	14.1248	0.0049009	0.0123529
SJAG_03990	0.676384	6.34256	109.851	3.51715e-06	6.08101e-05
SJAG_03325	0.674731	5.97681	28.712	0.000721943	0.00264573
SJAG_00040	0.67341	6.4601	116.298	2.7974e-06	5.2161e-05
SJAG_01670	0.671726	5.71217	34.2024	0.000347941	0.00148763
SJAG_02433	0.668026	4.81329	50.865	6.98283e-05	0.000455964
SJAG_02771	0.665136	5.39811	76.6523	1.45971e-05	0.000157003
SJAG_02303	0.664973	5.05565	70.7188	1.99585e-05	0.000192997
SJAG_00273	0.658151	5.24478	30.3761	0.000443709	0.00180283
SJAG_03437	0.657589	4.37926	21.6483	0.00136115	0.00435441
SJAG_01955	0.657013	5.22458	55.3481	5.08836e-05	0.000367953
SJAG_04222	0.655895	5.67425	54.7098	5.31543e-05	0.000376823
SJAG_00852	0.655605	3.74244	25.0403	0.000849625	0.00298994
SJAG_02888	0.653211	3.59197	38.6272	0.000191009	0.000934858
SJAG_00963	0.652556	5.20967	96.6279	5.86709e-06	8.51471e-05
SJAG_04626	0.652351	11.7748	21.0842	0.00171003	0.00523787
SJAG_02764	0.65154	5.72609	74.6804	1.61558e-05	0.000167138
SJAG_04831	0.650851	6.02288	11.3431	0.0138749	0.0290584
SJAG_02013	0.649848	6.96077	37.3519	0.00027368	0.00124229
SJAG_01838	0.648338	4.62442	59.0049	3.99507e-05	0.000313282
SJAG_04384	0.647777	3.89188	50.5708	7.13536e-05	0.000463233
SJAG_02780	0.647616	7.36809	46.7498	0.000119331	0.000677083
SJAG_06002	0.647366	2.90058	10.9118	0.00980727	0.0217977
SJAG_01224	0.646197	4.81789	23.7434	0.00101118	0.00343189
SJAG_02524	0.645891	6.37296	82.4745	1.09636e-05	0.000129255
SJAG_02469	0.645884	5.67486	48.9798	8.03551e-05	0.000503025
SJAG_04500	0.642234	5.47554	52.4064	6.24618e-05	0.000422168
SJAG_03901	0.640823	6.07007	85.3872	9.56625e-06	0.000119625
SJAG_01228	0.640017	4.50836	37.6015	0.000210288	0.00100782
SJAG_03837	0.639296	6.60332	85.5796	9.48192e-06	0.00011916
SJAG_04336	0.639127	5.59805	77.3158	1.41148e-05	0.000154066
SJAG_03383	0.63699	12.2025	33.1769	0.000327026	0.0014206
SJAG_02170	0.636897	5.31287	66.8866	2.47434e-05	0.000224944
SJAG_03595	0.635194	8.33666	57.0949	4.52537e-05	0.000338179
SJAG_03776	0.635017	6.27401	135.623	1.50325e-06	3.30973e-05
SJAG_00446	0.634488	5.92537	92.8232	6.88035e-06	9.56097e-05
SJAG_02139	0.631433	7.87786	52.9526	6.0084e-05	0.000410707
SJAG_04512	0.631323	5.72331	63.9934	2.93197e-05	0.000251389
SJAG_01119	0.62958	4.94776	80.9011	1.18233e-05	0.000135363
SJAG_03683	0.626954	3.83519	12.244	0.00768999	0.0178222
SJAG_04992	0.626421	6.44388	36.0058	0.000300078	0.00133047
SJAG_01291	0.625324	7.13377	98.5849	5.41765e-06	8.06979e-05
SJAG_01996	0.624969	3.38705	34.795	0.00027678	0.00125085
SJAG_00389	0.62358	5.9044	81.627	1.14167e-05	0.000132782
SJAG_03065	0.622713	4.29719	39.3413	0.000178863	0.000889483
SJAG_00777	0.621618	4.81988	64.3188	2.87558e-05	0.000250407
SJAG_03999	0.620915	2.43807	16.8611	0.00293719	0.00809449
SJAG_00237	0.620798	3.46321	19.7567	0.00181446	0.00548597
SJAG_00639	0.619527	6.40895	69.229	2.167e-05	0.000205227
SJAG_05729	0.618704	5.6865	55.9553	4.88335e-05	0.000356865
SJAG_04410	0.617831	3.95022	22.027	0.00128795	0.0041628
SJAG_00305	0.617361	3.12444	14.7339	0.00434903	0.0112518
SJAG_01755	0.616233	9.95644	53.3927	5.82485e-05	0.000403898
SJAG_05325	0.615907	1.24919	10.1508	0.0117737	0.02538
SJAG_00785	0.615394	6.64144	87.4985	8.68906e-06	0.000112478
SJAG_03735	0.615386	6.15657	20.5791	0.00233627	0.00675446
SJAG_01521	0.614324	6.93664	73.7743	1.69406e-05	0.000173861
SJAG_04021	0.613479	4.77401	33.1082	0.0003294	0.00142719
SJAG_01120	0.613126	6.47706	68.2321	2.29169e-05	0.000212352
SJAG_00419	0.61282	7.41051	18.7006	0.00360116	0.00959316
SJAG_04665	0.612637	6.60457	78.9232	1.30253e-05	0.000144314
SJAG_00832	0.612529	4.06561	30.3594	0.000444544	0.0018048
SJAG_04625	0.611337	5.76968	17.5818	0.00365177	0.00971291
SJAG_03112	0.61077	5.75684	91.8448	7.17506e-06	9.85758e-05
SJAG_00760	0.610598	7.63485	29.2806	0.000737456	0.00268128
SJAG_01280	0.608876	7.87357	52.7876	6.07902e-05	0.000414823
SJAG_01490	0.608413	3.16307	10.8436	0.00996585	0.022055
SJAG_02230	0.608271	5.24206	21.6228	0.00152414	0.00477638
SJAG_03772	0.60776	5.71271	81.351	1.15692e-05	0.000133038
SJAG_03057	0.606475	4.35138	52.4451	6.22899e-05	0.000421705
SJAG_04577	0.605757	7.56085	48.7229	8.19367e-05	0.000508923
SJAG_03796	0.603887	4.71643	36.4093	0.000235812	0.00110482
SJAG_03803	0.603707	3.63821	23.4044	0.00105953	0.00357246
SJAG_00144	0.603242	5.74678	51.3694	6.73054e-05	0.000445704
SJAG_02398	0.602729	1.93614	9.17434	0.0150721	0.0311228
SJAG_03079	0.601946	2.13641	7.21409	0.0260203	0.0485361
SJAG_04576	0.60088	5.2183	55.2967	5.10619e-05	0.000368447
SJAG_02924	0.600744	4.62234	30.3979	0.000442618	0.00179982
SJAG_01500	0.600544	4.25228	51.7795	6.53363e-05	0.000436027
SJAG_00334	0.600148	8.05138	20.4321	0.0026196	0.00740278
SJAG_03616	0.598102	6.2707	26.6668	0.000844033	0.00297636
SJAG_00480	0.597973	8.24737	101.485	4.82704e-06	7.42355e-05
SJAG_06431	0.596733	4.27421	43.8096	0.000121147	0.000681386
SJAG_01190	0.596196	4.72437	10.0144	0.0147533	0.0306858
SJAG_04979	0.594649	6.85692	21.5176	0.00206154	0.00607431
SJAG_00170	0.593749	8.23967	31.6645	0.000475718	0.00190435
SJAG_01078	0.59372	5.94733	75.2598	1.56774e-05	0.000164287
SJAG_02697	0.593576	10.4017	38.269	0.000197483	0.000957132
SJAG_01468	0.592958	4.63397	31.3557	0.000397801	0.00164748
SJAG_01301	0.59217	6.00183	57.4691	4.41494e-05	0.000334989
SJAG_02975	0.591211	1.98757	7.14016	0.026602	0.0494065
SJAG_01487	0.588457	8.05343	43.3118	0.000128308	0.000712332
SJAG_04782	0.587867	6.17356	39.566	0.000175241	0.000882741
SJAG_00687	0.586183	6.52283	58.0742	4.2433e-05	0.000327268
SJAG_00885	0.58461	8.71079	39.7376	0.000172534	0.000873178
SJAG_00543	0.583586	3.45004	12.459	0.00692183	0.0163584
SJAG_01577	0.583327	7.31144	122.283	2.28543e-06	4.42651e-05
SJAG_00041	0.582641	6.37767	84.952	9.76045e-06	0.000120302
SJAG_01144	0.581285	2.5769	8.14567	0.01989	0.0389484
SJAG_03890	0.580013	5.12946	13.9119	0.00597613	0.0144821
SJAG_00094	0.578768	4.23377	19.47	0.0018986	0.00569189
SJAG_00347	0.577573	4.91357	37.8815	0.000204796	0.000986082
SJAG_04199	0.577515	3.68292	23.8364	0.000998405	0.00339813
SJAG_01810	0.577233	5.18184	28.5516	0.000548038	0.00212772
SJAG_03830	0.575621	1.63015	10.5634	0.0106523	0.0233833
SJAG_02762	0.57544	4.30138	49.419	7.77365e-05	0.000493225
SJAG_02304	0.574837	6.21651	40.8093	0.000156752	0.000813477
SJAG_00772	0.574809	7.87968	80.4831	1.20655e-05	0.000136994
SJAG_02224	0.574746	9.50847	39.1316	0.000182328	0.000903909
SJAG_04203	0.573336	6.78475	109.961	3.50302e-06	6.08101e-05
SJAG_01710	0.572829	6.45392	117.248	2.70734e-06	5.12803e-05
SJAG_03590	0.571858	5.16076	59.7936	3.79862e-05	0.000301818
SJAG_01483	0.571809	4.78662	18.6668	0.00216131	0.00633341
SJAG_00860	0.571534	5.45151	63.2207	3.07149e-05	0.000258145
SJAG_00508	0.571275	6.6967	79.7549	1.25023e-05	0.000140331
SJAG_02487	0.568685	4.79914	47.8181	8.78237e-05	0.000535005
SJAG_03458	0.56833	7.5822	64.5865	2.83017e-05	0.000248823
SJAG_03925	0.568317	5.79761	48.7146	8.19887e-05	0.000508923
SJAG_01239	0.567696	4.78509	40.918	0.000155252	0.00080794
SJAG_02432	0.566158	8.5085	26.6149	0.000836065	0.00295635
SJAG_01207	0.565585	4.90488	48.8593	8.1092e-05	0.000505237
SJAG_05021	0.563836	8.53445	26.4573	0.000852048	0.00299626
SJAG_03571	0.561526	3.04574	12.52	0.00683136	0.0161817
SJAG_02585	0.561172	11.0109	12.5911	0.00818801	0.0187154
SJAG_02794	0.560982	4.43245	40.6135	0.000159498	0.000822558
SJAG_04936	0.56024	5.68066	57.845	4.30732e-05	0.000329723
SJAG_03221	0.558716	5.17601	29.2712	0.000503607	0.00199012
SJAG_00685	0.557897	7.30181	20.1018	0.00256222	0.00728508
SJAG_02495	0.557163	6.27609	43.5347	0.000123962	0.000694944
SJAG_04064	0.555595	4.42391	31.9425	0.000373097	0.00157171
SJAG_00047	0.554901	6.4028	41.1546	0.000152049	0.000796906
SJAG_05872	0.55438	4.04874	30.3004	0.000447518	0.00181544
SJAG_00303	0.553747	8.97893	23.3539	0.00126142	0.00408989
SJAG_02294	0.550501	5.61607	36.6892	0.000229491	0.00108372
SJAG_04911	0.550335	5.36947	19.1758	0.00217702	0.00636912
SJAG_01290	0.550039	11.1933	60.0577	3.7355e-05	0.000297915
SJAG_03621	0.548161	3.81728	20.6203	0.00158746	0.0049328
SJAG_04770	0.545808	6.59485	41.2734	0.000150472	0.000791862
SJAG_04076	0.543685	5.33064	25.4053	0.000810025	0.00289005
SJAG_04963	0.542693	5.31343	25.7461	0.000775083	0.00279834
SJAG_04312	0.538904	6.77422	11.9828	0.0110398	0.0240601
SJAG_02496	0.538648	5.94723	14.3409	0.00625816	0.0150664
SJAG_03350	0.53782	5.91713	89.8796	7.81559e-06	0.000104046
SJAG_01849	0.537814	5.44879	17.0358	0.00322846	0.00874502
SJAG_02251	0.537309	5.58867	12.2242	0.00921921	0.0206957
SJAG_03726	0.536138	6.13073	36.6369	0.000230656	0.00108701
SJAG_03717	0.5359	8.73382	52.0415	6.41158e-05	0.000430671
SJAG_00580	0.534876	5.11495	40.4035	0.00016251	0.000833831
SJAG_02485	0.533917	6.46112	104.455	4.30231e-06	6.99227e-05
SJAG_03784	0.532611	8.87422	65.4617	2.68778e-05	0.000239575
SJAG_04089	0.53123	4.02211	19.2988	0.00195112	0.00580378
SJAG_05349	0.52925	5.10203	22.9213	0.00113347	0.00377238
SJAG_01998	0.529239	6.42532	67.1205	2.44133e-05	0.000222854
SJAG_03409	0.529206	4.92908	46.8049	9.50483e-05	0.00056677
SJAG_00627	0.528289	4.151	18.1337	0.00236076	0.00680616
SJAG_00831	0.527391	7.13519	13.7929	0.00771682	0.0178764
SJAG_02979	0.527313	4.0798	25.8581	0.000764002	0.00276414
SJAG_04220	0.525491	6.28506	23.8013	0.001181	0.00389201
SJAG_04177	0.523864	5.50069	14.3027	0.00541445	0.0133598
SJAG_02181	0.522231	5.26243	46.14	0.00010019	0.000588572
SJAG_02359	0.521858	3.35063	18.6639	0.00216236	0.00633341
SJAG_03090	0.521301	2.04094	8.04599	0.0204529	0.0397635
SJAG_04907	0.520864	4.98273	23.586	0.00103329	0.0034931
SJAG_02245	0.520416	7.1818	60.1528	3.71309e-05	0.000296636
SJAG_00365	0.519182	4.15299	24.8387	0.000872526	0.00305592
SJAG_02326	0.517307	6.91264	72.1932	1.8426e-05	0.000182269
SJAG_02707	0.515671	5.62725	20.9642	0.00156583	0.00487735
SJAG_04085	0.514756	7.19243	44.2409	0.000116887	0.000666892
SJAG_01895	0.513217	3.57722	15.8185	0.00354405	0.00947531
SJAG_00270	0.513158	4.95415	23.3204	0.00107194	0.00360016
SJAG_02902	0.512963	6.05685	56.0574	4.84989e-05	0.000355428
SJAG_01664	0.51249	11.1739	28.3195	0.000563395	0.00217261
SJAG_02857	0.512447	7.02336	103.666	4.43449e-06	7.05433e-05
SJAG_03702	0.511368	5.53311	38.3392	0.000196194	0.000953576
SJAG_02274	0.511305	6.18389	49.5983	7.66981e-05	0.000487236
SJAG_03727	0.51057	3.71893	24.3714	0.000928616	0.00321089
SJAG_00872	0.509281	6.48099	65.8175	2.63241e-05	0.000236275
SJAG_04620	0.508641	7.24401	83.1394	1.06235e-05	0.000126749
SJAG_05560	0.506615	7.61898	61.3166	3.45185e-05	0.000283635
SJAG_01624	0.503904	5.98206	37.1788	0.000218928	0.00104051
SJAG_03070	0.503482	6.86427	29.6799	0.000480353	0.00191992
SJAG_01655	0.503372	6.51128	49.2686	7.86214e-05	0.000496394
SJAG_01313	0.501499	6.76831	52.3929	6.25222e-05	0.000422168
SJAG_05236	0.500542	4.29987	22.7731	0.00115742	0.00382735
SJAG_03781	0.499295	6.65213	42.709	0.000132918	0.000731615
SJAG_05030	0.498791	7.20943	67.3906	2.40389e-05	0.000221157
SJAG_01647	0.498548	5.99345	13.5689	0.00690714	0.0163311
SJAG_01525	0.498343	5.56513	41.1816	0.000151689	0.000795827
SJAG_03044	0.497611	6.29299	71.9066	1.87122e-05	0.000183305
SJAG_03801	0.497401	5.50115	26.3279	0.000719624	0.00264255
SJAG_04947	0.496232	6.3385	16.4857	0.00386845	0.0101951
SJAG_00612	0.49591	5.38774	55.337	5.0922e-05	0.000367953
SJAG_04656	0.495394	5.0198	9.58375	0.0151198	0.0311964
SJAG_01575	0.492845	5.77088	54.1089	5.54071e-05	0.000388907
SJAG_00309	0.492257	6.21056	12.8142	0.00829972	0.0189288
SJAG_02774	0.492151	5.80581	61.411	3.43166e-05	0.000283332
SJAG_00441	0.491786	5.31772	42.1538	0.00013939	0.000754347
SJAG_01800	0.490314	4.01512	24.8113	0.000875697	0.0030644
SJAG_03245	0.489569	6.85392	27.6834	0.000608276	0.00230769
SJAG_03457	0.489522	7.92272	90.1047	7.73876e-06	0.00010352
SJAG_00354	0.48886	5.21072	33.021	0.000332443	0.00143446
SJAG_02512	0.486798	6.83885	82.8293	1.07805e-05	0.00012827
SJAG_05023	0.485713	4.54282	27.9082	0.000591927	0.0022573
SJAG_03367	0.48536	6.60117	58.4589	4.13846e-05	0.000321617
SJAG_02883	0.484267	1.86082	8.2694	0.0192178	0.0378939
SJAG_03236	0.482717	5.35417	23.9236	0.000986592	0.00336395
SJAG_01896	0.482672	6.28158	86.0327	9.28692e-06	0.000118139
SJAG_00147	0.479585	5.65667	44.6546	0.000112973	0.00064815
SJAG_01250	0.479181	5.80386	26.7186	0.000685124	0.00255554
SJAG_03068	0.478714	6.90006	42.3768	0.000136745	0.000744724
SJAG_05018	0.477743	7.32963	38.3736	0.000195565	0.000951417
SJAG_02836	0.477343	3.46938	9.0779	0.015457	0.0316513
SJAG_03954	0.476925	5.57457	26.0465	0.00074581	0.00270783
SJAG_02768	0.476902	5.58696	39.5605	0.000175329	0.000882741
SJAG_03316	0.476335	6.30201	20.8911	0.00171793	0.00525581
SJAG_06038	0.476205	3.5981	14.2845	0.00474822	0.0120744
SJAG_06440	0.475346	4.55563	26.6839	0.000688105	0.0025615
SJAG_02645	0.474369	6.92742	29.4927	0.000490838	0.00194973
SJAG_05746	0.473708	5.86167	27.9103	0.000591774	0.0022573
SJAG_04276	0.471485	5.37043	19.9114	0.00177098	0.00538227
SJAG_03460	0.471203	6.83794	57.953	4.27702e-05	0.000329376
SJAG_04919	0.471031	6.85208	18.0207	0.0027814	0.0077584
SJAG_01625	0.470493	5.9876	51.2535	6.78748e-05	0.000448322
SJAG_04174	0.469925	11.4543	11.6889	0.00888864	0.0200413
SJAG_01652	0.469541	7.12031	39.0258	0.000184108	0.00090768
SJAG_01640	0.468705	6.06395	30.667	0.00042942	0.00175168
SJAG_00320	0.467205	5.13222	25.4692	0.000803322	0.00287411
SJAG_01775	0.466479	4.2679	16.2816	0.00325703	0.00879467
SJAG_04531	0.466289	7.35088	64.037	2.92435e-05	0.000251389
SJAG_04739	0.466141	6.08175	40.973	0.000154501	0.000807292
SJAG_02227	0.465832	5.94252	27.489	0.000622866	0.00235783
SJAG_04274	0.462747	6.08308	41.3071	0.000150028	0.00079114
SJAG_00266	0.461986	7.01951	18.033	0.00277813	0.00775348
SJAG_01238	0.461865	6.71474	53.217	5.89729e-05	0.000406187
SJAG_03238	0.461292	5.73329	43.4205	0.000125155	0.000698739
SJAG_01367	0.461214	4.42173	11.9546	0.00772992	0.0178906
SJAG_02990	0.461073	4.75214	18.1094	0.00237039	0.00682629
SJAG_04648	0.459555	3.99529	13.6847	0.00535437	0.0132433
SJAG_00791	0.458408	7.24596	31.4292	0.000394598	0.00164068
SJAG_04449	0.457711	7.49924	23.3306	0.00123648	0.00402676
SJAG_03938	0.456993	6.04837	50.2789	7.29082e-05	0.000470243
SJAG_00211	0.456868	5.68423	25.642	0.000785554	0.00283019
SJAG_00045	0.455834	6.81719	64.221	2.89239e-05	0.000250505
SJAG_02194	0.455241	6.09209	53.1373	5.93049e-05	0.000407385
SJAG_06468	0.454553	5.24018	24.0814	0.000965672	0.00331897
SJAG_00965	0.453736	7.88798	31.0577	0.000411116	0.00169175
SJAG_01461	0.453372	8.57159	22.2063	0.00133035	0.00426773
SJAG_03636	0.452115	4.71572	25.4915	0.000800999	0.00287044
SJAG_01876	0.450264	5.18183	34.3783	0.000288751	0.00128689
SJAG_03924	0.448481	7.60702	10.684	0.0139698	0.0292097
SJAG_00349	0.446798	5.4094	25.961	0.000754001	0.00273372
SJAG_00613	0.446356	4.84993	25.6868	0.000781025	0.00281584
SJAG_00327	0.446236	5.65458	55.3953	5.07202e-05	0.000367953
SJAG_02281	0.446194	7.67649	41.4928	0.000147612	0.000782402
SJAG_00214	0.446087	3.85808	20.4509	0.00162908	0.00502876
SJAG_00818	0.446047	4.95049	35.9142	0.00024753	0.00114993
SJAG_01858	0.445959	5.63988	40.7838	0.000157106	0.000813477
SJAG_04288	0.44541	6.14091	49.37	7.80233e-05	0.000493828
SJAG_02970	0.444686	4.27166	9.01033	0.015734	0.032091
SJAG_04294	0.443829	6.27426	42.6579	0.000133497	0.000732458
SJAG_03219	0.443667	5.97836	20.3285	0.00166002	0.00510287
SJAG_03808	0.443607	3.8167	13.0188	0.00614385	0.0148305
SJAG_04277	0.443383	6.84676	47.4281	9.05217e-05	0.000548023
SJAG_03385	0.443307	4.4671	17.2645	0.00273729	0.00765193
SJAG_00617	0.441655	5.55562	32.4427	0.00035352	0.0015089
SJAG_02559	0.441607	4.92588	23.7604	0.00100883	0.00342842
SJAG_02565	0.440925	6.81628	17.9539	0.00276497	0.00772512
SJAG_00254	0.440484	5.91735	18.2516	0.00233861	0.00675746
SJAG_04040	0.440363	6.43609	48.8579	8.11008e-05	0.000505237
SJAG_04025	0.440155	5.01338	26.5511	0.000699655	0.00258767
SJAG_03868	0.440066	4.05713	7.60419	0.0232972	0.0442742
SJAG_02441	0.439393	5.46318	31.4152	0.000395203	0.00164068
SJAG_03413	0.438882	8.95409	14.4926	0.00508312	0.0127004
SJAG_01538	0.437504	4.86903	27.14	0.000650163	0.00244678
SJAG_02519	0.436124	5.15136	22.1185	0.00127099	0.00411574
SJAG_04746	0.435756	11.1746	31.2783	0.000401208	0.0016576
SJAG_02148	0.435249	4.63215	17.74	0.00252282	0.00718893
SJAG_04233	0.435156	6.22867	33.0472	0.000331523	0.00143169
SJAG_03583	0.434588	7.19924	63.9468	2.94017e-05	0.000251624
SJAG_01498	0.434583	7.20917	34.6202	0.000281726	0.00126323
SJAG_03374	0.433352	6.97241	52.5324	6.19031e-05	0.000420191
SJAG_01452	0.433006	5.83327	23.259	0.00108113	0.00362866
SJAG_00231	0.432994	4.32883	23.612	0.00102959	0.00348289
SJAG_00750	0.43181	4.17997	20.6377	0.00158325	0.00492269
SJAG_04459	0.431724	5.87343	45.6815	0.000103936	0.00060643
SJAG_04309	0.431571	5.16446	26.2691	0.000724998	0.00265283
SJAG_02037	0.431526	4.63389	21.014	0.00149567	0.00470953
SJAG_05259	0.431137	4.54659	20.9367	0.00151315	0.00475034
SJAG_06514	0.431133	5.82524	60.9921	3.52234e-05	0.000285781
SJAG_02174	0.430736	6.40781	42.4316	0.000136104	0.000743004
SJAG_05256	0.430304	2.79137	9.83983	0.0127167	0.0270172
SJAG_02956	0.428002	6.86823	45.3523	0.000106733	0.00061785
SJAG_02867	0.427637	6.29566	49.6917	7.61639e-05	0.000485039
SJAG_01634	0.42757	5.61916	24.365	0.000929407	0.00321147
SJAG_01022	0.424742	5.42593	40.929	0.000155102	0.00080794
SJAG_01226	0.424359	12.1467	9.51772	0.0142206	0.029672
SJAG_01743	0.423719	5.89459	8.25504	0.0230479	0.0439137
SJAG_01364	0.423286	11.6093	19.4388	0.00190802	0.00570856
SJAG_00468	0.423277	11.412	12.1704	0.00737057	0.017237
SJAG_02486	0.42092	3.96535	18.3425	0.00228005	0.0066254
SJAG_02538	0.420146	4.48749	23.3793	0.00106323	0.00358023
SJAG_01560	0.420011	6.63239	20.9973	0.00149941	0.0047161
SJAG_05240	0.419994	6.03364	25.4898	0.000801181	0.00287044
SJAG_02607	0.419711	6.0973	26.7112	0.000685758	0.00255554
SJAG_05344	0.419669	5.42242	34.5241	0.000284489	0.0012723
SJAG_06022	0.419455	6.13357	40.7889	0.000157035	0.000813477
SJAG_02586	0.419441	5.2749	16.594	0.00307954	0.00839905
SJAG_00378	0.419167	6.28164	15.3116	0.00434544	0.0112501
SJAG_01272	0.418745	6.74127	39.8012	0.000171545	0.000870739
SJAG_02472	0.418613	7.02197	64.8083	2.79322e-05	0.000246416
SJAG_00234	0.418466	9.91855	18.8064	0.00211256	0.0062052
SJAG_04993	0.418352	7.2404	15.196	0.00460768	0.0118103
SJAG_03839	0.416433	6.41	48.5274	8.31669e-05	0.00051376
SJAG_03105	0.416393	4.14624	21.9893	0.00129501	0.00418038
SJAG_00472	0.416139	5.74155	15.4918	0.0037655	0.00997936
SJAG_02293	0.415199	6.93437	51.3485	6.74077e-05	0.000445808
SJAG_01545	0.415187	6.61597	38.467	0.000193871	0.00094496
SJAG_02104	0.415001	5.96786	42.0121	0.000141105	0.000759959
SJAG_00891	0.41496	6.09342	39.3865	0.000178127	0.000888393
SJAG_00855	0.414773	4.78259	11.4914	0.00857759	0.0194506
SJAG_01592	0.413674	7.86301	28.2818	0.000565938	0.00217879
SJAG_04307	0.412697	7.80041	72.9446	1.77008e-05	0.000178892
SJAG_01861	0.411291	7.4379	14.537	0.00531612	0.0131676
SJAG_01075	0.409978	6.46476	36.6296	0.00023082	0.00108701
SJAG_00578	0.409788	5.00112	17.2914	0.00272461	0.00762891
SJAG_00850	0.409323	6.536	38.179	0.000199152	0.000962507
SJAG_01886	0.408946	5.00858	15.4141	0.00382066	0.0100939
SJAG_01330	0.407506	4.79198	17.3113	0.00271521	0.00761672
SJAG_02239	0.407166	6.58433	34.3503	0.000289579	0.00128946
SJAG_03489	0.407128	4.39702	20.7461	0.00155738	0.00485692
SJAG_01086	0.406656	5.55887	32.8176	0.000339675	0.00146077
SJAG_02596	0.406457	5.3227	15.1989	0.00397879	0.0104372
SJAG_00643	0.404644	5.83231	28.4543	0.000554411	0.00214439
SJAG_00363	0.403716	5.25307	10.3868	0.0113133	0.0245209
SJAG_01833	0.403181	6.66003	57.3851	4.43943e-05	0.000335366
SJAG_03869	0.403076	7.03398	14.5623	0.00501695	0.0126074
SJAG_00322	0.401642	5.66811	24.2947	0.000938234	0.00323546
SJAG_02154	0.401452	7.09704	26.5119	0.000703112	0.00259859
SJAG_02409	0.4011	5.91347	10.5387	0.0118331	0.0254548
SJAG_01408	0.401062	6.66695	26.3024	0.000721948	0.00264573
SJAG_02784	0.399241	5.98882	13.4666	0.00606241	0.0146682
SJAG_03053	0.399215	6.13541	24.7955	0.000877531	0.00306719
SJAG_03412	0.397573	6.35445	23.9371	0.000984781	0.00335999
SJAG_00146	0.397022	4.32667	12.7809	0.00646048	0.0154596
SJAG_00065	0.396836	5.89354	50.6064	7.11672e-05	0.000463189
SJAG_00174	0.395197	6.88113	31.4508	0.000393662	0.00163824
SJAG_00348	0.394778	5.86353	30.8334	0.000421507	0.00172349
SJAG_03549	0.394757	6.62775	53.5309	5.76864e-05	0.00040108
SJAG_04828	0.394644	5.86969	11.2164	0.0099392	0.0220339
SJAG_00948	0.394587	6.59216	39.5339	0.000175752	0.000882741
SJAG_01623	0.39352	5.37738	16.8707	0.00293225	0.00808724
SJAG_04890	0.393424	6.3596	24.8841	0.000867308	0.00303971
SJAG_04208	0.392728	6.58284	20.6893	0.00157087	0.0048901
SJAG_04272	0.392523	6.00515	25.0795	0.000845261	0.00297865
SJAG_03601	0.392332	5.1512	22.5563	0.00119358	0.00391677
SJAG_02750	0.391409	5.96721	36.6774	0.000229753	0.00108396
SJAG_03155	0.390742	5.18855	9.89088	0.0125556	0.0267521
SJAG_01463	0.390237	5.0406	30.0741	0.000459164	0.00185393
SJAG_00326	0.389691	5.28881	20.4724	0.00162372	0.00501825
SJAG_02025	0.38948	7.6998	36.3099	0.00023811	0.00111219
SJAG_03394	0.388052	4.8187	20.8199	0.00154008	0.00481556
SJAG_02375	0.387395	5.8599	16.7903	0.00297413	0.00818084
SJAG_02879	0.387128	6.51042	24.9851	0.000855818	0.00300353
SJAG_02549	0.386687	5.74604	26.1398	0.000737005	0.00268128
SJAG_03942	0.385988	9.03265	53.916	5.61555e-05	0.000392555
SJAG_06392	0.384669	5.2238	28.36	0.000560675	0.00216374
SJAG_04815	0.384486	4.32302	10.8195	0.0100227	0.0221712
SJAG_03761	0.384411	6.47814	34.294	0.00029125	0.00129467
SJAG_03106	0.384009	4.46673	11.5106	0.00854021	0.0193829
SJAG_02864	0.383614	5.89546	14.9359	0.0041832	0.0109013
SJAG_02244	0.382948	7.19799	10.89	0.0115913	0.0250406
SJAG_02069	0.382863	5.38774	16.7658	0.00298706	0.00820328
SJAG_04855	0.382557	6.25911	18.0902	0.00237803	0.00683946
SJAG_03502	0.382148	5.99956	26.9282	0.000667454	0.00250089
SJAG_02262	0.381862	4.50115	21.8089	0.0013295	0.00426765
SJAG_00300	0.381097	7.33886	40.6744	0.000158637	0.000818937
SJAG_00169	0.379558	5.95364	39.4739	0.000176715	0.000884776
SJAG_02786	0.379041	11.68	22.4674	0.00120882	0.00395669
SJAG_00876	0.378503	10.2893	29.9806	0.000464081	0.00186647
SJAG_04611	0.378177	6.25985	17.5846	0.00259058	0.00734947
SJAG_02489	0.378062	7.37554	31.05	0.00041147	0.00169185
SJAG_01908	0.377269	6.71348	14.3585	0.00502445	0.0126089
SJAG_02873	0.376777	5.87642	9.78986	0.0138522	0.0290225
SJAG_04859	0.376215	7.2062	19.4531	0.00190369	0.0056989
SJAG_03793	0.376083	7.889	32.7293	0.000342873	0.00147084
SJAG_01770	0.376064	4.75939	14.3412	0.00469545	0.0119935
SJAG_02302	0.375186	3.90483	13.1681	0.00595485	0.0144442
SJAG_01567	0.375096	5.36461	21.5221	0.00138669	0.00441764
SJAG_05740	0.3749	4.82331	16.3531	0.00321534	0.00871864
SJAG_05289	0.374131	4.30762	13.0117	0.00615304	0.014841
SJAG_05028	0.373189	5.53788	26.4735	0.000706519	0.00260351
SJAG_01277	0.372914	6.54133	33.1881	0.000326642	0.0014206
SJAG_04335	0.372189	6.39855	45.791	0.000103026	0.000602483
SJAG_00918	0.37184	5.31171	23.835	0.000998597	0.00339813
SJAG_01875	0.371679	4.25199	16.5448	0.00310669	0.00845073
SJAG_01671	0.371664	4.43807	12.047	0.00757344	0.0176235
SJAG_00991	0.371493	6.77808	28.0728	0.000580298	0.00222613
SJAG_01852	0.371418	5.81981	19.1931	0.00198445	0.00588593
SJAG_04956	0.370799	5.9604	28.6589	0.000541113	0.0021056
SJAG_03270	0.369943	7.82702	42.603	0.000134124	0.000735113
SJAG_03627	0.369809	5.35881	12.9237	0.00626809	0.0150762
SJAG_01579	0.367216	5.99633	35.1985	0.000265767	0.00121171
SJAG_02827	0.366371	6.68451	35.3208	0.000262534	0.00120063
SJAG_05031	0.366094	7.10703	27.9371	0.000589867	0.00225612
SJAG_00509	0.366026	4.36215	11.3024	0.00895625	0.0201672
SJAG_02438	0.36504	4.41552	17.4573	0.00264771	0.00747346
SJAG_01221	0.364957	4.91846	22.5132	0.00120095	0.00393844
SJAG_03426	0.364639	4.21815	9.75916	0.0129766	0.0274786
SJAG_00739	0.364629	6.34256	35.4183	0.000259994	0.00119384
SJAG_01924	0.364382	7.69956	34.8194	0.000276098	0.00124996
SJAG_03891	0.364307	5.51177	35.7798	0.000250834	0.00116214
SJAG_00741	0.364137	6.11748	16.4275	0.00317263	0.00861189
SJAG_04973	0.363648	4.48135	13.3765	0.00570309	0.0139451
SJAG_04525	0.363364	8.12697	26.3481	0.00071779	0.0026377
SJAG_03844	0.362816	6.08478	25.1356	0.000839058	0.00296084
SJAG_03960	0.362675	5.10195	10.7482	0.0101932	0.0225001
SJAG_01504	0.361834	5.47828	19.8714	0.00178211	0.00540721
SJAG_04524	0.361517	6.6282	28.5347	0.000549138	0.00212786
SJAG_00376	0.361347	6.50024	17.2029	0.00276674	0.00772587
SJAG_04012	0.36117	7.06433	11.5371	0.00925869	0.0207666
SJAG_01868	0.360772	9.62956	26.1208	0.000738782	0.00268421
SJAG_04215	0.360364	6.39168	41.2475	0.000150815	0.000792684
SJAG_03244	0.359947	7.13794	38.5387	0.000192584	0.000939733
SJAG_01303	0.359756	4.27104	8.35419	0.0187735	0.0372864
SJAG_03791	0.359141	4.71988	22.9087	0.00113548	0.00377417
SJAG_02745	0.358803	5.88964	8.59704	0.0188273	0.0373358
SJAG_03439	0.358126	5.51268	27.0908	0.000654131	0.00245812
SJAG_03994	0.358099	5.1064	19.2833	0.00195596	0.00581147
SJAG_01363	0.357917	4.81518	8.15344	0.0198469	0.0388788
SJAG_04574	0.357712	4.60522	9.61334	0.0134633	0.0283577
SJAG_03051	0.356893	4.49229	17.0853	0.00282398	0.00784742
SJAG_06586	0.356061	5.06768	16.6724	0.00303689	0.0083047
SJAG_01249	0.354997	4.71461	13.7073	0.00532978	0.0131888
SJAG_02089	0.354628	4.69329	7.93143	0.0211246	0.0408536
SJAG_04781	0.353755	6.87181	39.4868	0.000176507	0.000884597
SJAG_03618	0.353468	5.94641	40.8966	0.000155546	0.00080865
SJAG_00730	0.352095	5.34699	15.4116	0.00382244	0.0100939
SJAG_01662	0.352091	7.08827	16.4561	0.00315638	0.00857232
SJAG_02905	0.351704	5.36573	19.0595	0.00202762	0.00599672
SJAG_00615	0.351509	5.19995	9.88404	0.0125771	0.0267867
SJAG_02587	0.351503	5.37132	12.7936	0.00644302	0.0154321
SJAG_04654	0.350979	5.83502	29.8702	0.000469973	0.00188534
SJAG_04018	0.350506	6.83022	17.6524	0.00256073	0.00728485
SJAG_02289	0.350393	5.18908	10.6435	0.0104503	0.0229889
SJAG_01355	0.349921	5.74932	21.9241	0.00130734	0.004207
SJAG_02527	0.349038	3.82378	13.8045	0.00522589	0.0129941
SJAG_00731	0.348944	7.28692	24.0395	0.000971164	0.00333056
SJAG_03131	0.348699	3.93404	10.1214	0.0118588	0.0254994
SJAG_03551	0.348357	5.4176	24.3277	0.000934083	0.00322331
SJAG_03998	0.347986	3.98651	12.3599	0.00707202	0.0166522
SJAG_01174	0.347254	5.76995	31.6468	0.000385301	0.00161126
SJAG_02775	0.347236	6.24799	37.7287	0.00020777	0.000998538
SJAG_04212	0.347178	5.02616	10.8768	0.00988823	0.0219542
SJAG_01082	0.345935	5.71786	21.5556	0.00137985	0.00439956
SJAG_01083	0.345756	5.92737	29.3348	0.000499901	0.00198115
SJAG_03164	0.345561	6.42366	20.5332	0.00160869	0.00498675
SJAG_00166	0.345306	9.90683	19.6661	0.00184054	0.00555178
SJAG_04824	0.344794	7.35846	42.4503	0.000135887	0.000743004
SJAG_03029	0.344605	4.52582	19.2429	0.00196867	0.00584251
SJAG_04840	0.343512	4.16583	12.6791	0.00660208	0.0157691
SJAG_03685	0.343497	6.11837	31.4158	0.000395177	0.00164068
SJAG_01409	0.342669	6.21458	17.8038	0.00249564	0.00713118
SJAG_00735	0.342655	6.99539	13.5012	0.00569912	0.013942
SJAG_01626	0.342419	6.77581	19.0808	0.00202065	0.00597955
SJAG_01462	0.342411	5.04213	18.2971	0.00229731	0.00665676
SJAG_03548	0.342247	8.08809	40.9219	0.000155199	0.00080794
SJAG_04093	0.341686	5.66842	25.928	0.000757189	0.00274334
SJAG_03322	0.340895	6.12995	25.5447	0.000795495	0.00286001
SJAG_01163	0.340337	5.96358	22.8096	0.00115146	0.003815
SJAG_02923	0.338833	6.14182	18.4648	0.00223436	0.00652946
SJAG_00301	0.338795	5.38928	17.3846	0.00268109	0.00754759
SJAG_00618	0.338764	6.40337	41.2383	0.000150936	0.000792684
SJAG_01000	0.338468	5.18157	19.8128	0.00179854	0.00544422
SJAG_00569	0.338395	4.69746	8.25752	0.0192811	0.0379726
SJAG_00873	0.338381	6.23986	27.1539	0.000649048	0.00244437
SJAG_04181	0.338109	7.14801	42.3068	0.000137568	0.00074684
SJAG_01495	0.338074	4.76511	12.4919	0.00687282	0.0162575
SJAG_03411	0.338045	6.35967	17.5867	0.00258963	0.00734947
SJAG_02100	0.337929	6.41172	39.564	0.000175272	0.000882741
SJAG_01637	0.337792	5.44517	15.0107	0.0041237	0.0107517
SJAG_02166	0.337729	5.02306	17.5555	0.00260349	0.00737326
SJAG_03858	0.337336	5.56349	12.8069	0.00642493	0.0153959
SJAG_00797	0.336937	5.01438	16.6894	0.00302776	0.00829293
SJAG_00366	0.336031	5.83042	14.9166	0.00419871	0.0109251
SJAG_03617	0.334886	7.33271	30.0539	0.000460221	0.00185674
SJAG_00542	0.334741	4.46039	16.3371	0.00322457	0.00873907
SJAG_03429	0.334313	5.60821	19.4145	0.00191541	0.00572402
SJAG_02848	0.333846	6.59933	38.289	0.000197114	0.000956245
SJAG_05180	0.333699	3.88505	8.92103	0.0161097	0.0327534
SJAG_04453	0.333619	6.80406	23.7125	0.00101548	0.0034442
SJAG_01811	0.333541	8.8597	13.382	0.00569657	0.013942
SJAG_02299	0.333438	5.47251	15.0577	0.00408693	0.010672
SJAG_00620	0.33311	6.869	8.81455	0.0179832	0.0358734
SJAG_01899	0.332732	7.26783	34.8818	0.000274364	0.0012443
SJAG_01786	0.33198	6.43778	31.9602	0.000372382	0.00156998
SJAG_02261	0.331821	5.00358	22.1832	0.00125917	0.00408516
SJAG_02756	0.331688	9.0175	23.025	0.00111707	0.00372502
SJAG_03081	0.331559	4.99386	9.5975	0.0135175	0.0284254
SJAG_00903	0.33129	4.42648	7.63571	0.0229902	0.0438362
SJAG_00649	0.331078	6.16894	33.6913	0.000309915	0.00136585
SJAG_00101	0.33098	3.70974	11.0911	0.00940461	0.0210373
SJAG_01573	0.330744	6.00811	26.2382	0.000727848	0.0026576
SJAG_05207	0.329834	5.11289	20.9477	0.00151064	0.00474647
SJAG_02334	0.329188	6.92406	8.10056	0.0220532	0.042379
SJAG_01085	0.329073	6.52891	17.8305	0.0024844	0.00710822
SJAG_01541	0.328554	5.70872	7.5062	0.0251857	0.0471672
SJAG_01648	0.328489	5.76278	24.7692	0.000880596	0.00307373
SJAG_00298	0.328242	5.45683	24.5028	0.000912398	0.00316331
SJAG_02087	0.328221	5.45835	8.50798	0.0179997	0.035888
SJAG_01994	0.328001	5.99463	22.3278	0.00123323	0.00401873
SJAG_02770	0.327948	7.28955	33.8619	0.000304486	0.00134545
SJAG_05231	0.327001	2.84768	7.10482	0.0268858	0.0497542
SJAG_05230	0.326879	7.40669	38.7826	0.000188281	0.000926479
SJAG_03218	0.326427	5.69498	22.0044	0.00129217	0.00417382
SJAG_03900	0.325527	6.70209	13.5378	0.00551715	0.0135807
SJAG_04661	0.325413	4.87769	8.51493	0.0179657	0.0358619
SJAG_03351	0.32527	5.21754	10.7701	0.0101406	0.0223936
SJAG_02551	0.324414	6.95683	33.0981	0.000329751	0.00142719
SJAG_02589	0.324115	6.49249	22.2525	0.00124665	0.00405221
SJAG_03584	0.323811	5.55228	24.6125	0.000899142	0.00312576
SJAG_01016	0.323778	6.42811	32.9992	0.000333207	0.00143655
SJAG_04528	0.323519	6.71827	41.799	0.000143731	0.000767361
SJAG_00745	0.323386	5.90168	14.5966	0.0044664	0.011494
SJAG_02384	0.321633	8.07432	32.2571	0.000360633	0.00152795
SJAG_04909	0.321006	7.32429	23.9723	0.000980077	0.0033506
SJAG_03189	0.319406	4.19676	9.18903	0.0150146	0.0310663
SJAG_04287	0.319248	4.99193	12.2976	0.00716846	0.0168485
SJAG_04932	0.317693	5.10553	21.1159	0.00147297	0.00465566
SJAG_01312	0.317473	5.59096	21.6667	0.00135747	0.00434932
SJAG_02749	0.31734	10.4401	13.7626	0.00527036	0.0130819
SJAG_02101	0.317265	8.65821	25.5224	0.000797796	0.00286229
SJAG_00577	0.316898	5.081	12.3687	0.00705856	0.0166357
SJAG_02868	0.31675	6.73168	18.3535	0.00227589	0.0066206
SJAG_02625	0.316593	6.7173	11.6475	0.00827953	0.0188911
SJAG_03862	0.316458	5.31497	11.8684	0.00787946	0.0181309
SJAG_00923	0.31619	6.2339	10.0634	0.0122588	0.0262172
SJAG_04912	0.31466	5.43042	21.9483	0.00130274	0.00419746
SJAG_04558	0.314511	4.6827	10.3321	0.0112637	0.0244443
SJAG_04960	0.313793	6.80904	29.0934	0.000514162	0.00201943
SJAG_01403	0.313594	6.26758	30.2807	0.00044852	0.00181808
SJAG_02074	0.313382	5.8013	7.81791	0.0228307	0.0435804
SJAG_00808	0.31268	7.99812	18.0643	0.00238839	0.00685623
SJAG_04290	0.312367	6.76852	9.05028	0.0166034	0.0336112
SJAG_01944	0.311093	6.78211	10.4457	0.0112417	0.0244145
SJAG_01430	0.311063	5.24855	8.04947	0.0204329	0.0397397
SJAG_00986	0.311051	7.56764	22.3973	0.00122101	0.00398899
SJAG_02296	0.310654	7.6439	36.406	0.000235888	0.00110482
SJAG_04645	0.310648	6.88039	9.09915	0.0163981	0.033248
SJAG_03754	0.309644	5.58998	16.1016	0.00336503	0.00906254
SJAG_03937	0.30883	5.00668	14.1359	0.00489006	0.0123438
SJAG_03843	0.30697	6.66734	26.869	0.000672384	0.00251753
SJAG_04147	0.306298	6.89874	24.1733	0.000953726	0.00328449
SJAG_01497	0.306195	7.43134	35.2742	0.00026376	0.00120362
SJAG_00640	0.305476	5.21854	21.0218	0.0014939	0.00470739
SJAG_02149	0.304372	5.36786	18.2314	0.00232257	0.00671864
SJAG_00667	0.304292	6.67283	14.5901	0.00447206	0.0115028
SJAG_04539	0.304196	7.30253	31.6872	0.000383604	0.00160939
SJAG_01074	0.303818	6.90909	13.1939	0.00592298	0.0143872
SJAG_04424	0.303775	7.68038	10.1549	0.0125956	0.0268151
SJAG_04369	0.303638	6.27528	27.4435	0.000626347	0.00236817
SJAG_04188	0.303555	11.1109	16.4839	0.0031407	0.00853423
SJAG_01941	0.302881	4.8863	8.20094	0.0195862	0.0384851
SJAG_03278	0.302155	5.5743	14.6552	0.00441584	0.0113923
SJAG_00691	0.30185	7.1047	19.3053	0.0019491	0.00580378
SJAG_04112	0.301413	5.24584	17.0026	0.00286512	0.00794033
SJAG_04820	0.301168	5.64828	18.0988	0.00237462	0.00683465
SJAG_01752	0.300567	7.33032	15.9392	0.00346635	0.00929652
SJAG_03160	0.300483	6.1458	12.2911	0.00717863	0.0168647
SJAG_04974	0.300463	8.00916	26.7988	0.000678291	0.00253412
SJAG_02291	0.300199	4.28297	10.339	0.0112447	0.0244145
SJAG_00550	0.299786	5.71382	15.7343	0.00359956	0.00959316
SJAG_04889	0.299741	4.12407	7.37966	0.0247741	0.046447
SJAG_03542	0.299452	9.3286	14.5307	0.00452419	0.0116137
SJAG_01534	0.29904	7.01159	21.2627	0.00144104	0.00456596
SJAG_00804	0.298607	5.95604	22.3673	0.00122627	0.00399858
SJAG_02862	0.298402	6.80331	33.6634	0.000310815	0.00136748
SJAG_04479	0.29839	6.7411	17.5934	0.00258664	0.00734641
SJAG_03996	0.298179	6.36992	14.6449	0.00442471	0.0114095
SJAG_04875	0.298059	12.3972	10.5249	0.0107512	0.0235401
SJAG_03360	0.298	8.68369	19.9111	0.00177106	0.00538227
SJAG_02361	0.297394	4.92893	12.5991	0.00671624	0.0159677
SJAG_00917	0.296464	4.26085	12.3713	0.00705456	0.0166339
SJAG_02119	0.294832	5.82062	26.5556	0.000699263	0.00258767
SJAG_04647	0.294812	4.33183	11.7272	0.00813249	0.0186392
SJAG_02605	0.294717	7.05832	30.0448	0.000460698	0.00185721
SJAG_04740	0.294382	8.31015	22.9697	0.00112578	0.00375164
SJAG_03730	0.293577	7.98486	22.0945	0.00127541	0.00412747
SJAG_03387	0.292356	5.71079	15.9958	0.0034306	0.00921503
SJAG_00343	0.292166	6.22234	9.13317	0.015235	0.0313177
SJAG_03611	0.291996	5.30268	15.3311	0.0038807	0.0102163
SJAG_04321	0.29192	7.40414	31.5857	0.000387883	0.00161943
SJAG_02225	0.291768	4.69256	15.3629	0.00385759	0.0101763
SJAG_01830	0.291702	4.90414	12.183	0.00735029	0.0172052
SJAG_03054	0.291059	5.01793	11.8975	0.00782866	0.0180624
SJAG_00434	0.290943	6.07755	25.5268	0.000797343	0.00286229
SJAG_01938	0.290719	6.13814	29.6064	0.000484434	0.00193174
SJAG_03033	0.290198	6.64064	16.9589	0.00288712	0.00798414
SJAG_03634	0.290169	5.70373	20.6131	0.00158921	0.00493526
SJAG_04144	0.288795	7.80656	21.6376	0.00136329	0.00435713
SJAG_01839	0.288791	8.05458	13.5081	0.00555081	0.013657
SJAG_03448	0.288683	6.73615	25.3535	0.000815498	0.00290356
SJAG_03984	0.288665	6.57946	24.4799	0.000915207	0.00317091
SJAG_04566	0.287965	5.63248	7.41205	0.0245392	0.0461072
SJAG_03086	0.286071	7.31097	21.6193	0.00136697	0.00436618
SJAG_02093	0.285344	6.69658	26.3015	0.000722029	0.00264573
SJAG_00871	0.284094	6.48877	10.3909	0.0111042	0.0241796
SJAG_01149	0.282787	5.05687	7.86071	0.021553	0.0416041
SJAG_05013	0.282583	6.3014	25.1643	0.000835913	0.00295635
SJAG_05277	0.282548	5.63732	14.1644	0.00486253	0.0122984
SJAG_03851	0.282164	5.57004	7.08994	0.0270064	0.0499415
SJAG_03798	0.28174	6.65811	11.8789	0.00786108	0.0181047
SJAG_02286	0.281178	4.08784	7.60532	0.0231933	0.0441256
SJAG_04249	0.280049	8.98156	19.7076	0.00182854	0.00552208
SJAG_03535	0.278846	7.07711	29.345	0.000499309	0.00198032
SJAG_04914	0.278805	6.195	23.2004	0.00109001	0.00365131
SJAG_03444	0.277618	6.60647	7.91065	0.021802	0.0419746
SJAG_00297	0.277338	6.18492	16.9097	0.0029122	0.00804054
SJAG_00959	0.275586	7.20261	17.6881	0.00254521	0.00724469
SJAG_01807	0.274963	4.89608	11.9881	0.0076728	0.0177984
SJAG_04062	0.274894	7.47943	22.701	0.0011693	0.00385921
SJAG_00524	0.273808	5.40923	14.2772	0.00475504	0.0120858
SJAG_01121	0.272988	8.2908	31.4887	0.000392028	0.00163349
SJAG_04224	0.272835	8.0254	27.108	0.000652737	0.00245467
SJAG_02499	0.27193	7.16723	9.269	0.0147058	0.0305995
SJAG_02466	0.271773	5.53774	11.0038	0.00959806	0.0213881
SJAG_00126	0.270962	6.48117	15.7267	0.00360458	0.00959731
SJAG_02341	0.270396	7.1913	28.9983	0.000519914	0.00203851
SJAG_02685	0.270168	6.99403	12.0689	0.00753692	0.0175623
SJAG_03301	0.268636	6.01435	17.1315	0.0028013	0.00779703
SJAG_05213	0.268354	7.71575	14.7684	0.00432011	0.0112014
SJAG_01021	0.266069	6.16976	11.725	0.00813648	0.0186392
SJAG_01547	0.265835	4.70265	7.85365	0.0215964	0.0416565
SJAG_01862	0.265751	7.42404	7.84349	0.0227511	0.0434768
SJAG_04433	0.265308	5.89587	8.36074	0.0187397	0.0372336
SJAG_01429	0.265168	4.86424	11.8901	0.0078416	0.0180841
SJAG_02217	0.26368	4.97983	9.22233	0.014885	0.0308626
SJAG_02030	0.263274	8.02587	9.94511	0.0123873	0.0264371
SJAG_01383	0.263215	6.76017	13.0081	0.00615763	0.0148452
SJAG_03687	0.262897	6.07167	19.6196	0.0018541	0.00557964
SJAG_00512	0.261689	5.88693	7.88103	0.0214288	0.0413798
SJAG_00352	0.260265	6.30398	24.0505	0.000969726	0.00332847
SJAG_03992	0.260142	5.50847	9.25119	0.0147739	0.0307039
SJAG_04671	0.26001	5.89585	9.17634	0.0150643	0.0311191
SJAG_00968	0.25915	5.31153	10.1959	0.0116441	0.0251342
SJAG_01745	0.258801	6.43917	25.7254	0.000777147	0.00280383
SJAG_03421	0.25836	5.54257	13.9742	0.0050505	0.0126434
SJAG_02813	0.257812	5.78726	12.8101	0.00642055	0.0153926
SJAG_02070	0.257754	7.19704	19.1181	0.00200855	0.00595059
SJAG_01076	0.257441	6.16135	10.8759	0.00989047	0.0219542
SJAG_05029	0.256826	7.26781	8.44289	0.0183353	0.0365148
SJAG_03797	0.255414	6.54603	10.9889	0.00963155	0.0214534
SJAG_03734	0.255172	6.14901	14.0667	0.00495802	0.0124786
SJAG_03495	0.255154	5.28183	11.0153	0.00957223	0.0213397
SJAG_04000	0.254997	4.14359	7.78197	0.0220429	0.042375
SJAG_05224	0.254834	5.7783	7.64697	0.0229154	0.0437099
SJAG_02349	0.254653	6.31548	16.9743	0.00287932	0.00797113
SJAG_01656	0.254512	5.12993	10.3199	0.0112971	0.0245042
SJAG_04701	0.254311	5.49133	7.82222	0.0217908	0.0419686
SJAG_00690	0.254223	4.79889	10.0121	0.012183	0.0261093
SJAG_02354	0.253864	7.33745	15.3413	0.0038733	0.0102021
SJAG_03718	0.253727	4.53585	9.22204	0.0148861	0.0308626
SJAG_03678	0.253413	7.16457	19.9662	0.00175588	0.00534335
SJAG_02340	0.253357	10.6342	9.5928	0.0135336	0.0284477
SJAG_00164	0.253226	6.79246	21.2806	0.0014372	0.0045566
SJAG_03874	0.252912	5.37231	12.5326	0.00681277	0.0161451
SJAG_02688	0.25268	5.66794	15.1074	0.00404849	0.0106039
SJAG_01308	0.252255	4.04973	7.32161	0.0252024	0.0471813
SJAG_04434	0.250812	7.11553	16.164	0.00332709	0.00897443
SJAG_03231	0.250589	7.85926	19.0144	0.00204242	0.00602666
SJAG_05736	0.250581	6.04958	8.66007	0.0172732	0.0346946
SJAG_03451	0.249771	4.86185	9.11071	0.0153247	0.031468
SJAG_00646	0.248504	5.46608	12.9056	0.0062921	0.0151198
SJAG_04587	0.247944	7.07824	15.5444	0.00372871	0.00989713
SJAG_02383	0.247348	6.98851	18.9672	0.00205809	0.00606942
SJAG_01780	0.246946	5.66413	14.3764	0.00466303	0.0119285
SJAG_02498	0.24641	6.34548	7.12155	0.026751	0.0495826
SJAG_03865	0.246392	7.34988	19.828	0.00179426	0.00543447
SJAG_03857	0.245814	6.65434	8.35069	0.0187915	0.0372935
SJAG_02322	0.245686	7.96695	14.3495	0.00468771	0.0119797
SJAG_04283	0.245493	6.09162	7.74323	0.0222889	0.0427205
SJAG_01282	0.245452	6.38544	13.1281	0.00600487	0.0145449
SJAG_01818	0.244296	7.47536	16.9128	0.00291058	0.00804037
SJAG_03630	0.244064	7.05011	11.6513	0.00827255	0.0188885
SJAG_00379	0.243988	6.28702	13.4888	0.00557284	0.0136981
SJAG_01232	0.243835	4.70518	7.28231	0.0254976	0.0476819
SJAG_00253	0.24371	7.58046	21.4456	0.00140244	0.00446011
SJAG_01870	0.243368	5.91157	9.77333	0.0129305	0.0274245
SJAG_04700	0.242798	6.60442	11.5822	0.00840274	0.0191383
SJAG_03071	0.242325	4.86712	8.24609	0.0193423	0.0380583
SJAG_03396	0.241435	8.38314	17.3732	0.00268637	0.00754882
SJAG_03703	0.241403	6.64038	15.0805	0.00406921	0.0106365
SJAG_03321	0.241329	8.29995	22.5689	0.00119145	0.00391228
SJAG_01433	0.24118	4.61163	8.91676	0.0161279	0.0327775
SJAG_03128	0.240517	7.4736	20.4556	0.00162792	0.0050282
SJAG_02431	0.240206	6.36642	16.0473	0.0033985	0.00914313
SJAG_02178	0.240198	6.21981	12.9803	0.00619374	0.0149252
SJAG_00213	0.23963	6.58252	7.73482	0.0223428	0.0427919
SJAG_02492	0.23907	7.00987	9.05774	0.0155391	0.0317562
SJAG_04229	0.238782	8.06484	8.02507	0.0205736	0.0399679
SJAG_03180	0.237438	4.30414	7.84458	0.0216522	0.0417486
SJAG_02840	0.237336	11.2301	7.54586	0.0235973	0.0446633
SJAG_05249	0.237316	3.95886	7.09529	0.026963	0.0498791
SJAG_01264	0.23685	8.7304	9.13962	0.0152093	0.0313177
SJAG_00295	0.236601	5.82463	7.56176	0.0234885	0.044539
SJAG_04162	0.236106	6.03886	13.449	0.00561861	0.0137866
SJAG_04148	0.235746	7.5709	18.625	0.00217618	0.00636912
SJAG_00573	0.235697	7.93849	18.5412	0.00220638	0.00645133
SJAG_05306	0.235611	5.91487	10.4865	0.0108508	0.0237382
SJAG_02681	0.235257	7.8212	7.77472	0.0220887	0.0424313
SJAG_03305	0.235148	5.9807	14.1751	0.00485218	0.0122782
SJAG_02671	0.234706	7.52521	12.3786	0.00704342	0.0166152
SJAG_04505	0.232521	6.02023	8.26916	0.0192191	0.0378939
SJAG_04559	0.232389	6.79893	17.3763	0.00268493	0.00754882
SJAG_04367	0.232151	5.93042	10.1956	0.0116451	0.0251342
SJAG_01382	0.232093	6.646	10.1374	0.0118123	0.0254525
SJAG_03192	0.231852	4.97125	9.75171	0.0130009	0.0275188
SJAG_00813	0.231308	7.78184	8.26659	0.0192328	0.0379064
SJAG_04529	0.230914	5.03365	8.5483	0.0178035	0.0355656
SJAG_00898	0.230884	5.89374	12.6219	0.00668336	0.0159116
SJAG_03832	0.230339	6.25953	11.0706	0.00944967	0.021103
SJAG_04196	0.230111	8.26725	14.4055	0.00463639	0.0118662
SJAG_00795	0.230058	6.14856	9.48492	0.0139108	0.0291217
SJAG_00669	0.229914	6.7712	12.3665	0.00706184	0.0166359
SJAG_02974	0.229385	5.69911	12.1552	0.00739522	0.017279
SJAG_00572	0.227956	7.32342	15.439	0.00380287	0.0100525
SJAG_03967	0.227845	5.3353	10.5707	0.0106338	0.0233626
SJAG_02906	0.227466	7.25248	17.7954	0.00249919	0.00713474
SJAG_05373	0.226145	5.82176	13.9232	0.00510251	0.0127427
SJAG_01204	0.225724	5.57778	12.1035	0.00747974	0.0174527
SJAG_01442	0.225602	7.11674	13.2924	0.00580313	0.0141556
SJAG_03604	0.224852	6.24196	7.68856	0.0226421	0.0432846
SJAG_00360	0.224198	6.55719	11.2219	0.00912407	0.0205272
SJAG_00108	0.222894	7.25207	17.2951	0.00272284	0.00762891
SJAG_03211	0.222287	5.76882	11.0389	0.00951974	0.0212319
SJAG_00579	0.222271	7.05737	19.3157	0.00194586	0.00580154
SJAG_02606	0.221124	7.23539	14.079	0.00494582	0.012454
SJAG_03408	0.221005	8.03972	15.8625	0.00351544	0.0094086
SJAG_00800	0.220816	5.9048	13.2237	0.00588643	0.0143154
SJAG_02397	0.220695	6.59991	13.6029	0.00544424	0.0134269
SJAG_03775	0.218979	8.21406	17.9716	0.0024259	0.00695506
SJAG_02823	0.217904	6.95786	13.288	0.00580841	0.0141556
SJAG_00414	0.217083	6.63362	14.5167	0.00453655	0.0116396
SJAG_04538	0.216886	5.90711	8.09474	0.0201751	0.0393423
SJAG_03375	0.216759	6.85279	13.2367	0.00587056	0.0142868
SJAG_02690	0.215298	4.49607	7.46034	0.024194	0.0456249
SJAG_01464	0.213996	5.03186	9.09906	0.0153716	0.0315389
SJAG_02911	0.213678	7.52876	11.6988	0.00818445	0.0187154
SJAG_05283	0.213228	5.11726	7.34126	0.0250564	0.0469591
SJAG_00729	0.213124	6.32393	11.9156	0.00779715	0.0180139
SJAG_01278	0.21274	5.17619	9.24424	0.0148006	0.030747
SJAG_02759	0.211363	8.40047	14.0055	0.00501899	0.0126074
SJAG_01059	0.211153	6.92095	10.2213	0.011572	0.0250184
SJAG_03224	0.211138	6.02632	10.4793	0.0108696	0.0237592
SJAG_01088	0.210787	6.69763	12.5728	0.00675419	0.0160373
SJAG_04380	0.210726	5.15612	7.9389	0.02108	0.0407848
SJAG_00603	0.210583	7.58482	17.4423	0.00265455	0.00748564
SJAG_04079	0.210257	5.60697	8.24047	0.0193724	0.0380942
SJAG_01629	0.209683	6.90315	9.98013	0.01228	0.0262517
SJAG_03156	0.209005	7.3662	9.08215	0.0154398	0.0316412
SJAG_03892	0.208561	6.29156	13.4482	0.00561953	0.0137866
SJAG_01576	0.207466	7.90341	12.2475	0.00724727	0.016995
SJAG_02638	0.206633	7.45541	17.5787	0.00259317	0.00735278
SJAG_00171	0.206122	5.60376	10.428	0.0110051	0.0240043
SJAG_02863	0.205049	5.38364	7.75184	0.022234	0.042631
SJAG_04894	0.204975	6.90104	10.4832	0.0108596	0.0237474
SJAG_03888	0.204345	6.98928	9.95829	0.0123468	0.0263616
SJAG_00152	0.203594	7.31491	13.5967	0.00545114	0.0134375
SJAG_01936	0.20323	6.83081	13.385	0.00569303	0.0139403
SJAG_03067	0.203051	6.77541	8.3001	0.0190554	0.0376865
SJAG_01005	0.202942	8.0402	7.3982	0.0246393	0.0462448
SJAG_03842	0.201389	5.79123	9.14415	0.0151913	0.0313063
SJAG_03052	0.200834	5.88235	7.997	0.0207368	0.0402699
SJAG_01750	0.200369	5.63791	7.99367	0.0207563	0.0402926
SJAG_03226	0.198758	6.68947	11.7845	0.00802863	0.0184494
SJAG_01073	0.198713	7.21	12.1804	0.00735445	0.0172071
SJAG_04989	0.198036	5.50452	9.07868	0.0154539	0.0316513
SJAG_04497	0.197488	7.36456	7.15176	0.0265096	0.0492816
SJAG_04650	0.197237	7.70883	12.509	0.00684754	0.0162126
SJAG_00188	0.19709	6.8382	10.2219	0.0115702	0.0250184
SJAG_05175	0.197087	6.32846	8.87778	0.0162956	0.0330793
SJAG_00222	0.197073	6.61514	13.1784	0.00594217	0.0144202
SJAG_03864	0.196569	6.60507	11.4813	0.00859731	0.0194782
SJAG_00081	0.195218	5.75428	9.52227	0.0137788	0.0289276
SJAG_00364	0.195019	6.58119	7.93871	0.0210811	0.0407848
SJAG_04306	0.19474	8.62897	13.8684	0.00515905	0.0128652
SJAG_04651	0.194448	7.3357	9.15164	0.0151616	0.0312576
SJAG_02385	0.194078	5.82903	10.1357	0.0118174	0.0254528
SJAG_03347	0.193711	5.77917	8.73204	0.0169422	0.0341094
SJAG_00864	0.193329	6.08069	11.0683	0.00945486	0.0211055
SJAG_02927	0.193182	6.94234	15.0483	0.00409428	0.0106858
SJAG_01441	0.193008	6.33898	11.5504	0.00846331	0.0192423
SJAG_03709	0.192624	6.5721	9.39766	0.0142255	0.029672
SJAG_00904	0.192009	6.89355	10.3887	0.0111102	0.0241824
SJAG_01127	0.191634	7.01771	8.3523	0.0187832	0.0372914
SJAG_04598	0.191194	8.14431	10.3577	0.0111939	0.0243337
SJAG_03638	0.191037	8.19054	14.1286	0.00489716	0.0123529
SJAG_01329	0.190694	6.57868	8.73835	0.0169135	0.0340651
SJAG_01344	0.19034	8.19867	12.012	0.00763223	0.0177283
SJAG_03694	0.190117	6.20216	8.32356	0.0189325	0.0374866
SJAG_04035	0.189039	6.68798	9.80906	0.0128151	0.0272037
SJAG_03281	0.188929	6.21601	9.48157	0.0139227	0.0291322
SJAG_02391	0.188898	5.73827	7.43646	0.0243639	0.0458782
SJAG_00902	0.188737	5.68088	8.5109	0.0179854	0.0358734
SJAG_04964	0.18855	7.5649	7.13888	0.0266122	0.0494076
SJAG_02748	0.188225	6.29582	7.14634	0.0265527	0.0493327
SJAG_03007	0.188163	7.21274	9.51161	0.0138163	0.028971
SJAG_00244	0.187013	6.35304	10.5925	0.0105784	0.0232509
SJAG_04252	0.186691	7.45947	10.7208	0.0102599	0.0226086
SJAG_02483	0.18646	7.58747	11.1459	0.0092859	0.0208095
SJAG_00956	0.185826	7.22746	9.46513	0.0139814	0.029222
SJAG_04006	0.185603	7.47824	11.706	0.00817116	0.0186935
SJAG_04852	0.184992	7.15679	8.07827	0.0202684	0.0394794
SJAG_02815	0.184273	6.36394	7.45341	0.0242431	0.0457009
SJAG_02425	0.183785	9.23025	7.43126	0.0244011	0.0459147
SJAG_03150	0.183161	6.91142	11.054	0.00948634	0.0211666
SJAG_00186	0.183152	7.13407	9.70149	0.0131664	0.0278006
SJAG_04275	0.183083	7.13783	12.6066	0.00670543	0.0159567
SJAG_03753	0.182269	6.27517	8.65756	0.0172849	0.0347045
SJAG_04623	0.182099	5.81916	9.09992	0.0153681	0.0315389
SJAG_00561	0.181353	5.89757	7.58108	0.0233569	0.0443477
SJAG_04023	0.180876	7.68625	12.1342	0.00742949	0.0173433
SJAG_01454	0.179697	7.894	9.20529	0.0149511	0.0309723
SJAG_04900	0.179608	8.92255	9.25455	0.014761	0.0306895
SJAG_00235	0.179399	7.96632	10.2726	0.0114279	0.0247485
SJAG_01390	0.179103	6.12823	7.51672	0.0237986	0.0449781
SJAG_01704	0.179002	7.00956	9.24087	0.0148135	0.0307614
SJAG_00067	0.178947	6.95733	8.15513	0.0198376	0.0388753
SJAG_03229	0.177008	6.49538	8.24524	0.0193468	0.0380583
SJAG_00092	0.176691	6.44377	10.0336	0.0121184	0.0259925
SJAG_04033	0.176443	7.52331	12.6426	0.00665389	0.0158487
SJAG_04668	0.174511	8.19858	8.2707	0.0192109	0.0378939
SJAG_04474	0.174456	8.36324	8.18686	0.019663	0.0385919
SJAG_02320	0.173353	6.68068	8.58328	0.0176354	0.0353168
SJAG_03210	0.171962	5.93255	7.59323	0.0232747	0.0442478
SJAG_03686	0.170122	6.8832	12.0477	0.0075723	0.0176235
SJAG_04980	0.169422	7.01254	10.3605	0.0111864	0.0243277
SJAG_02893	0.169046	6.21706	7.11902	0.0267713	0.0495958
SJAG_01090	0.168706	6.60479	9.50784	0.0138296	0.0289871
SJAG_01494	0.168336	8.27162	9.84471	0.0127012	0.0269954
SJAG_01642	0.168126	6.7807	11.1546	0.00926705	0.0207762
SJAG_04851	0.167872	7.1222	7.28108	0.0255069	0.0476819
SJAG_00330	0.167436	7.4985	11.5958	0.0083768	0.0190877
SJAG_01039	0.16739	6.46751	8.7702	0.0167698	0.0338286
SJAG_01509	0.166828	6.57838	8.77222	0.0167608	0.0338236
SJAG_01152	0.16518	6.12548	8.38967	0.0185914	0.0369675
SJAG_02754	0.16517	7.88345	11.1002	0.00938484	0.0210038
SJAG_04182	0.164276	6.74078	9.13334	0.0152343	0.0313177
SJAG_04736	0.164168	7.7396	9.73981	0.0130399	0.027556
SJAG_05346	0.163319	6.02926	7.59427	0.0232677	0.0442478
SJAG_04934	0.163074	7.45275	8.77669	0.0167408	0.0338048
SJAG_04592	0.162072	7.47283	10.1331	0.011825	0.0254548
SJAG_01831	0.161633	6.96429	9.17216	0.0150807	0.0311281
SJAG_03933	0.1614	6.58877	7.20165	0.0261171	0.0486461
SJAG_03810	0.160014	6.4013	8.83785	0.0164697	0.0333668
SJAG_03333	0.159909	7.14521	9.22648	0.014869	0.0308518
SJAG_01834	0.158522	7.1678	10.9573	0.00970305	0.0215847
SJAG_03877	0.157039	6.22983	8.0711	0.0203092	0.0395439
SJAG_04322	0.156393	6.34305	7.39534	0.0246601	0.0462668
SJAG_00723	0.154349	6.9226	8.30961	0.0190055	0.0376167
SJAG_01379	0.154116	6.33928	7.20503	0.0260908	0.0486323
SJAG_02728	0.153987	7.26661	7.81269	0.0218501	0.0420514
SJAG_01741	0.153815	6.83643	7.52963	0.0237092	0.0448585
SJAG_02488	0.153389	6.65591	8.7203	0.0169956	0.0342037
SJAG_04118	0.153383	7.02218	7.66386	0.0228039	0.0435455
SJAG_02300	0.153032	7.84322	8.9613	0.0159389	0.0324703
SJAG_01840	0.152708	7.32967	7.91523	0.0212218	0.0410262
SJAG_02599	0.152635	6.69911	8.29588	0.0190776	0.037716
SJAG_01436	0.151643	6.37432	7.63129	0.0230196	0.043876
SJAG_01014	0.150738	7.90212	8.47725	0.0181511	0.0361619
SJAG_01020	0.150665	6.51709	8.70329	0.0170735	0.0343335
SJAG_02608	0.146706	8.33236	7.50813	0.0238582	0.0450743
SJAG_02171	0.143652	7.35405	8.56972	0.0177003	0.0354007
SJAG_04533	0.141923	6.28274	7.54819	0.0235813	0.0446494
SJAG_03200	0.141176	7.10043	8.27125	0.019208	0.0378939
SJAG_02691	0.140421	7.54966	8.57236	0.0176876	0.035389
SJAG_02769	0.138398	7.34006	7.6985	0.0225774	0.043177
SJAG_03969	0.135304	7.81543	8.32844	0.0189071	0.0374506
SJAG_02210	0.126045	8.0215	7.08752	0.0270261	0.04996
SJAG_00700	-0.1374	8.21986	8.20808	0.0195474	0.0384235
SJAG_01913	-0.139151	8.00607	7.71429	0.0224751	0.0430132
SJAG_04563	-0.140346	6.96426	7.12343	0.0267359	0.0495826
SJAG_02321	-0.145614	7.508	9.23487	0.0148366	0.030797
SJAG_01991	-0.146642	7.8992	8.78298	0.0167126	0.0338018
SJAG_03741	-0.147874	7.88141	8.02709	0.0205618	0.0399602
SJAG_00978	-0.148709	6.80756	7.33089	0.0251334	0.0470862
SJAG_00426	-0.149739	8.05459	8.38162	0.0186325	0.0370349
SJAG_04121	-0.149751	8.57365	7.55783	0.0235153	0.0445572
SJAG_00128	-0.152637	7.22362	8.10493	0.0201177	0.0392748
SJAG_00634	-0.153793	6.93966	7.24998	0.0257437	0.0481071
SJAG_04050	-0.154372	6.79694	8.43213	0.0183763	0.0365681
SJAG_04426	-0.155572	6.85268	7.2413	0.0258102	0.0481966
SJAG_00677	-0.157331	7.51215	7.76213	0.0221685	0.0425529
SJAG_01646	-0.157339	6.46937	8.13036	0.0199751	0.0391003
SJAG_01197	-0.159545	8.83699	8.7768	0.0167402	0.0338048
SJAG_04541	-0.159813	8.22786	7.66766	0.0227789	0.0435139
SJAG_00137	-0.15994	6.96774	7.54953	0.0235721	0.0446484
SJAG_03341	-0.160844	7.75423	10.6707	0.0103828	0.0228697
SJAG_02509	-0.161603	8.50799	9.06065	0.0155272	0.0317562
SJAG_01070	-0.162668	8.03525	8.94119	0.0160239	0.0326176
SJAG_01590	-0.16428	8.02511	8.10126	0.0201383	0.0392982
SJAG_04053	-0.164812	8.52549	7.5246	0.0237439	0.0448913
SJAG_00866	-0.165925	8.57948	9.93103	0.0124307	0.0265188
SJAG_04888	-0.166362	8.67243	9.9674	0.0123189	0.0263236
SJAG_00883	-0.1666	7.5386	8.89907	0.0162038	0.0329187
SJAG_02534	-0.166929	7.09832	8.16366	0.0197904	0.0388124
SJAG_03705	-0.167024	7.23954	9.13205	0.0152394	0.0313177
SJAG_02643	-0.167759	6.3406	9.13294	0.0152359	0.0313177
SJAG_02746	-0.168002	7.27199	9.18961	0.0150123	0.0310663
SJAG_00853	-0.168177	8.6634	9.40084	0.0142139	0.0296718
SJAG_03625	-0.168506	7.71269	11.5761	0.00841422	0.019156
SJAG_03670	-0.169013	6.36803	10.0823	0.0119736	0.0257249
SJAG_01809	-0.16906	6.55097	8.33004	0.0188987	0.0374486
SJAG_01822	-0.171404	7.60309	11.7168	0.00815138	0.0186648
SJAG_02562	-0.171408	8.45259	11.9788	0.00768851	0.0178222
SJAG_03536	-0.172202	7.64611	10.7702	0.0101403	0.0223936
SJAG_02434	-0.173085	5.60041	7.41844	0.0244931	0.0460375
SJAG_00762	-0.173321	8.44078	11.7586	0.00807523	0.0185317
SJAG_00875	-0.173904	6.88809	7.9548	0.0209853	0.0406606
SJAG_04593	-0.174309	8.8127	7.95241	0.0209995	0.0406728
SJAG_03500	-0.174421	7.06884	11.1752	0.00922306	0.0206957
SJAG_04783	-0.174491	7.28847	10.3942	0.0110955	0.0241707
SJAG_03893	-0.174673	9.30699	8.63453	0.0173927	0.0348937
SJAG_03655	-0.175935	7.09145	8.98619	0.0158345	0.0322704
SJAG_03957	-0.175979	7.93068	7.15101	0.0265156	0.0492816
SJAG_00712	-0.176108	8.14291	8.6002	0.0175548	0.0351778
SJAG_03637	-0.17718	6.29919	10.4883	0.0108462	0.0237382
SJAG_01954	-0.178238	9.5034	8.11198	0.020078	0.0392288
SJAG_01738	-0.178353	6.23187	7.11107	0.0268354	0.0496965
SJAG_03545	-0.178446	9.192	9.5984	0.0135144	0.0284254
SJAG_00479	-0.179039	8.33051	9.29856	0.0145937	0.0303908
SJAG_02305	-0.180379	8.60976	8.11032	0.0200874	0.0392305
SJAG_03907	-0.180436	7.486	7.48926	0.0239901	0.0452902
SJAG_02118	-0.181607	5.56982	7.42324	0.0244586	0.0459928
SJAG_00807	-0.182472	5.7716	7.89146	0.0213654	0.0412728
SJAG_00256	-0.182852	6.70173	8.74843	0.0168679	0.0339998
SJAG_02841	-0.182988	9.3092	10.5388	0.0107154	0.0235018
SJAG_01622	-0.183348	6.22623	12.2865	0.00718593	0.0168742
SJAG_00151	-0.183456	6.265	8.30688	0.0190198	0.0376306
SJAG_00655	-0.184057	6.91239	7.89305	0.0213558	0.0412697
SJAG_01857	-0.184122	7.59075	14.5706	0.00448906	0.0115394
SJAG_03846	-0.184491	7.95845	13.6411	0.00540205	0.0133356
SJAG_02838	-0.18544	7.08468	11.2664	0.00903083	0.0203263
SJAG_03682	-0.185779	6.53098	8.98684	0.0158318	0.0322704
SJAG_04981	-0.18639	9.6331	9.7894	0.0128784	0.0273269
SJAG_02185	-0.18671	5.85472	8.52162	0.0179331	0.0358105
SJAG_00471	-0.186917	6.80489	10.0247	0.0121451	0.026039
SJAG_02530	-0.187302	8.67656	11.5067	0.00854782	0.0193916
SJAG_03780	-0.188956	6.30985	12.3404	0.00710209	0.0167154
SJAG_00632	-0.189272	6.00205	7.23769	0.025838	0.0482309
SJAG_04178	-0.189645	8.75974	10.0833	0.0119708	0.0257249
SJAG_00722	-0.191484	8.4896	10.5647	0.010649	0.0233833
SJAG_02694	-0.191839	7.44909	11.9591	0.00772224	0.0178809
SJAG_00878	-0.192439	5.73192	9.69782	0.0131786	0.0278149
SJAG_04190	-0.193798	7.903	8.19761	0.0196043	0.038506
SJAG_00581	-0.194755	6.93913	11.3808	0.00879669	0.0198687
SJAG_01522	-0.194887	8.57572	8.94669	0.0160006	0.0325831
SJAG_03927	-0.195474	5.54578	7.13214	0.0266661	0.0494898
SJAG_03302	-0.197166	6.24221	7.17822	0.0263005	0.0489347
SJAG_00600	-0.197536	8.416	13.0754	0.00607141	0.0146785
SJAG_04915	-0.197878	5.84323	8.78196	0.0167172	0.0338018
SJAG_04588	-0.19795	8.77524	11.5465	0.00847092	0.0192511
SJAG_03729	-0.197991	7.56681	7.49397	0.0239571	0.0452445
SJAG_04111	-0.198409	8.34492	7.1211	0.0267546	0.0495826
SJAG_03384	-0.199196	6.87029	8.77575	0.0167449	0.0338048
SJAG_02330	-0.199383	8.4983	10.2278	0.0115536	0.0250101
SJAG_01535	-0.199752	6.0175	9.6623	0.0132974	0.0280541
SJAG_02075	-0.201266	8.68806	8.11183	0.0200789	0.0392288
SJAG_02417	-0.202184	9.10813	7.15533	0.0264813	0.0492534
SJAG_02637	-0.203155	6.6989	10.8654	0.00991496	0.0219991
SJAG_02702	-0.204583	7.84374	15.9745	0.00344399	0.00924138
SJAG_04473	-0.204898	5.7548	9.61173	0.0134688	0.0283577
SJAG_03676	-0.20537	7.04066	10.849	0.00995322	0.0220365
SJAG_04087	-0.205431	5.86349	10.5341	0.0107274	0.0235087
SJAG_01799	-0.20584	9.267	13.7859	0.00524561	0.0130368
SJAG_02022	-0.206471	6.51421	13.2881	0.00580823	0.0141556
SJAG_04273	-0.207307	5.76512	12.7436	0.00651188	0.0155753
SJAG_03125	-0.208275	6.13213	10.2234	0.0115661	0.0250184
SJAG_00182	-0.210888	6.36788	9.33817	0.0144451	0.0301057
SJAG_00683	-0.210896	6.28941	7.83844	0.0216902	0.0418062
SJAG_00335	-0.21101	9.26506	8.40559	0.0185104	0.0368206
SJAG_01012	-0.211036	9.03685	10.5294	0.0107395	0.0235246
SJAG_01028	-0.211256	7.00179	10.5408	0.0107101	0.0235003
SJAG_04693	-0.212293	6.363	7.19809	0.0261448	0.0486802
SJAG_01638	-0.212607	5.80495	11.1981	0.00917428	0.0206131
SJAG_02168	-0.213433	8.4244	7.10674	0.0268703	0.0497433
SJAG_01353	-0.213493	6.38405	10.8509	0.00994881	0.0220362
SJAG_02323	-0.214012	7.48709	11.3264	0.00890719	0.0200743
SJAG_00323	-0.214046	8.04552	7.21581	0.026007	0.0485287
SJAG_00766	-0.214168	8.28491	11.5536	0.00845732	0.0192371
SJAG_04881	-0.214421	5.65113	7.46169	0.0241844	0.0456236
SJAG_01797	-0.214684	9.05341	14.7213	0.00435963	0.0112698
SJAG_00418	-0.214768	5.33218	8.77667	0.0167408	0.0338048
SJAG_01491	-0.215066	7.88849	16.6079	0.00307195	0.00838723
SJAG_03966	-0.215748	5.83304	11.3479	0.00886323	0.0200102
SJAG_01901	-0.216082	6.05358	7.20353	0.0261024	0.0486364
SJAG_04481	-0.216837	9.98105	10.534	0.0107277	0.0235087
SJAG_04716	-0.217425	5.72169	8.29129	0.0191018	0.0377494
SJAG_03306	-0.218285	8.04156	14.5406	0.00451542	0.0115969
SJAG_03069	-0.218398	5.6858	10.906	0.0098207	0.0218181
SJAG_00247	-0.219043	7.20414	7.24748	0.0257628	0.0481254
SJAG_05187	-0.219136	8.02621	13.8544	0.00517362	0.012889
SJAG_03276	-0.219818	7.36347	15.9846	0.00343762	0.0092291
SJAG_02209	-0.219931	7.07716	16.5903	0.0030816	0.0084002
SJAG_00043	-0.22006	9.83667	12.7005	0.00657209	0.015712
SJAG_02024	-0.220633	7.95885	8.55991	0.0177475	0.0354812
SJAG_02044	-0.220919	6.20266	12.6832	0.00659643	0.0157629
SJAG_00420	-0.221106	7.76799	18.1801	0.00234255	0.00676503
SJAG_00657	-0.221197	8.20166	13.44	0.00562895	0.0138031
SJAG_02368	-0.222055	5.66093	9.51848	0.0137921	0.028932
SJAG_04705	-0.22283	4.98194	9.52047	0.0137851	0.0289291
SJAG_00208	-0.224768	7.12029	14.1999	0.00482832	0.0122328
SJAG_04502	-0.224841	6.51733	10.8589	0.00992994	0.0220228
SJAG_03554	-0.22487	5.93281	9.65213	0.0133316	0.0281149
SJAG_00934	-0.22651	6.06919	10.3185	0.0113008	0.0245042
SJAG_03038	-0.226964	5.87165	7.81092	0.0218612	0.0420571
SJAG_04218	-0.227282	8.44785	15.1118	0.00404506	0.0106003
SJAG_00616	-0.227382	7.71522	17.5528	0.00260468	0.00737326
SJAG_00439	-0.22856	6.67382	13.1607	0.00596415	0.0144599
SJAG_03968	-0.228825	6.06311	9.33567	0.0144545	0.030113
SJAG_04599	-0.228889	7.74595	15.0813	0.00406858	0.0106365
SJAG_00706	-0.229393	6.10869	8.67112	0.0172219	0.0346184
SJAG_03153	-0.230143	7.44578	13.1875	0.00593085	0.0143995
SJAG_02290	-0.230261	9.69739	7.61644	0.0231187	0.0439999
SJAG_00942	-0.230892	8.27338	16.6156	0.00306775	0.00838019
SJAG_00438	-0.230988	5.85692	7.4097	0.0245561	0.0461222
SJAG_02795	-0.231643	5.72062	12.0172	0.00762351	0.017716
SJAG_01804	-0.23285	5.87461	11.9111	0.00780507	0.0180241
SJAG_00880	-0.233966	7.47919	19.6755	0.00183782	0.00554683
SJAG_01055	-0.235138	6.33003	14.2523	0.00477854	0.0121276
SJAG_00142	-0.235527	7.22045	18.7678	0.00212592	0.00623489
SJAG_01209	-0.235596	10.2366	12.6041	0.00670891	0.0159577
SJAG_01885	-0.235717	5.9459	10.4345	0.0109877	0.0239766
SJAG_01777	-0.235998	6.13009	13.7422	0.00529222	0.013121
SJAG_00467	-0.23601	5.90442	9.76234	0.0129662	0.027468
SJAG_03750	-0.236938	9.2238	8.93601	0.0160459	0.032649
SJAG_03552	-0.238923	7.13623	15.9222	0.00347712	0.00931573
SJAG_03170	-0.23896	7.14716	15.013	0.0041219	0.0107517
SJAG_03109	-0.239214	7.02513	14.6904	0.0043858	0.0113261
SJAG_04342	-0.239589	11.186	8.66225	0.0172631	0.0346878
SJAG_02049	-0.240731	6.20171	7.57744	0.0233817	0.0443528
SJAG_00236	-0.241709	7.26029	22.887	0.00113896	0.00378332
SJAG_01937	-0.241746	5.67559	15.0608	0.00408449	0.010671
SJAG_03883	-0.241842	6.96711	16.6971	0.00302363	0.00829046
SJAG_03467	-0.242208	4.44269	8.65592	0.0172926	0.0347064
SJAG_02973	-0.24289	6.70149	19.5539	0.00187347	0.00562805
SJAG_01360	-0.243107	7.32066	14.6003	0.0044632	0.0114915
SJAG_02805	-0.243307	5.39275	10.0104	0.0121882	0.0261095
SJAG_01935	-0.243488	8.04378	22.6278	0.0011815	0.00389201
SJAG_02356	-0.243721	7.2801	15.6163	0.00367917	0.00978075
SJAG_02877	-0.243795	6.99902	9.01344	0.0157212	0.0320774
SJAG_02772	-0.244682	6.13566	14.3003	0.00473343	0.0120487
SJAG_00910	-0.245195	6.36529	12.4924	0.00687213	0.0162575
SJAG_04943	-0.245255	5.74627	9.08644	0.0154225	0.0316182
SJAG_04644	-0.245585	8.25077	14.3322	0.00470371	0.0120011
SJAG_00131	-0.24579	5.85921	10.4677	0.0109003	0.0238059
SJAG_03895	-0.24611	6.97081	15.157	0.00401051	0.0105151
SJAG_04103	-0.24623	7.10102	16.7479	0.00299654	0.00822492
SJAG_05001	-0.246299	9.51434	7.38501	0.0247352	0.0463908
SJAG_00629	-0.247147	11.8888	7.65729	0.0228472	0.0435958
SJAG_03143	-0.248251	5.79493	9.48034	0.0139271	0.0291322
SJAG_02401	-0.248661	5.08697	10.639	0.0104615	0.0230038
SJAG_03756	-0.248678	7.95413	26.6185	0.000693763	0.00257638
SJAG_01544	-0.248735	8.25333	19.6284	0.00185152	0.00557511
SJAG_04519	-0.249408	6.37652	15.4525	0.00379328	0.0100424
SJAG_01479	-0.249451	5.4696	8.74069	0.0169029	0.0340571
SJAG_00333	-0.249468	6.01725	10.6472	0.010441	0.0229783
SJAG_01150	-0.249471	7.9359	16.5598	0.00309838	0.00843256
SJAG_03290	-0.249507	9.00357	17.9004	0.00245518	0.00703508
SJAG_03690	-0.249665	8.59678	13.4823	0.00558027	0.0137099
SJAG_03144	-0.250368	9.16457	16.808	0.00296482	0.0081596
SJAG_03107	-0.252445	6.11387	8.88776	0.0162525	0.0330047
SJAG_02640	-0.253272	9.65111	14.3304	0.00470539	0.0120011
SJAG_00705	-0.253713	5.20909	7.18965	0.0262109	0.0487855
SJAG_03379	-0.254547	6.00194	10.7767	0.0101247	0.0223778
SJAG_01222	-0.25462	9.30373	11.1436	0.00929071	0.0208112
SJAG_01827	-0.254783	5.1438	9.07465	0.0154702	0.0316657
SJAG_05926	-0.254837	5.17856	13.8206	0.00520894	0.0129633
SJAG_04261	-0.255304	7.89264	17.1452	0.00279461	0.00778261
SJAG_03873	-0.255501	4.71438	7.57839	0.0233752	0.0443528
SJAG_04248	-0.255582	7.50641	21.4658	0.00139825	0.00444953
SJAG_02279	-0.256609	7.28389	16.5808	0.00308678	0.00840989
SJAG_04791	-0.256628	5.74297	15.2347	0.00395189	0.0103772
SJAG_00386	-0.257215	5.96938	8.63139	0.0174074	0.0349097
SJAG_03415	-0.257594	7.3479	25.5338	0.000796627	0.00286208
SJAG_03015	-0.257842	7.53453	9.39537	0.0142339	0.0296775
SJAG_03987	-0.257853	7.05952	18.4246	0.00224923	0.00656546
SJAG_02263	-0.257996	8.81475	13.0173	0.00614581	0.0148305
SJAG_01746	-0.258368	8.89321	11.8562	0.00790102	0.0181724
SJAG_01444	-0.259097	8.81922	11.3851	0.00878818	0.0198582
SJAG_00526	-0.259329	7.8349	30.6792	0.000428836	0.00175068
SJAG_01410	-0.259395	6.84829	9.18162	0.0150435	0.0310888
SJAG_03045	-0.259475	7.35214	19.3632	0.00193114	0.005761
SJAG_01927	-0.260256	5.78525	12.056	0.00755852	0.0176046
SJAG_00134	-0.261564	7.12319	15.6024	0.00368864	0.00980086
SJAG_00594	-0.261824	4.07319	7.96231	0.0209409	0.040605
SJAG_01805	-0.263045	6.16504	14.7585	0.0043284	0.0112173
SJAG_03578	-0.263187	8.83019	23.4449	0.0010536	0.00355479
SJAG_00711	-0.263266	6.38591	19.4037	0.00191871	0.00573055
SJAG_01653	-0.263298	6.86718	20.602	0.0015919	0.00494064
SJAG_00815	-0.263568	4.37613	8.19005	0.0196455	0.0385723
SJAG_03440	-0.263837	5.99374	17.8294	0.00248484	0.00710822
SJAG_00816	-0.264712	8.07083	24.3357	0.000933083	0.00322201
SJAG_03416	-0.265167	4.90268	8.71037	0.017041	0.0342817
SJAG_04176	-0.265505	12.7976	8.27716	0.0191766	0.0378681
SJAG_01370	-0.267132	7.3593	13.4333	0.00563675	0.0138157
SJAG_03130	-0.267525	5.13465	9.77088	0.0129385	0.0274245
SJAG_00440	-0.267953	5.26766	13.9451	0.0050801	0.012699
SJAG_03126	-0.267989	8.8438	24.735	0.000884609	0.00308356
SJAG_04316	-0.268327	8.44581	20.0058	0.00174509	0.00531593
SJAG_05204	-0.268465	5.01779	10.3708	0.0111585	0.0242772
SJAG_02500	-0.268683	6.40666	17.5167	0.00262086	0.00740278
SJAG_00427	-0.269311	6.2988	23.1211	0.00110214	0.00368716
SJAG_04545	-0.270173	5.64671	16.2277	0.00328891	0.0088761
SJAG_02342	-0.270219	6.36992	26.197	0.000731665	0.00266587
SJAG_01455	-0.270533	7.58582	28.1196	0.000577044	0.0022186
SJAG_03222	-0.270574	5.78783	15.3002	0.00390334	0.0102707
SJAG_04239	-0.270778	4.25487	8.93457	0.016052	0.032649
SJAG_01816	-0.270822	6.2432	18.8958	0.00208206	0.00612958
SJAG_04311	-0.271027	5.76296	12.0052	0.00764378	0.0177471
SJAG_00552	-0.271378	5.31378	8.83378	0.0164875	0.0333898
SJAG_00369	-0.27142	6.24126	15.4504	0.00379476	0.0100424
SJAG_02648	-0.272075	7.52592	29.2501	0.000504848	0.00199148
SJAG_03930	-0.27209	7.7317	26.4684	0.000706971	0.00260351
SJAG_02542	-0.272303	5.53972	7.623	0.0230748	0.0439488
SJAG_02920	-0.272625	8.11562	18.3892	0.00226246	0.00659661
SJAG_02513	-0.27309	4.40663	7.75528	0.0222121	0.0426207
SJAG_04253	-0.273591	5.7479	13.3656	0.00571595	0.0139699
SJAG_04161	-0.274036	6.55088	14.0509	0.00497367	0.0125058
SJAG_03118	-0.274546	6.67527	9.55042	0.0136803	0.0287443
SJAG_00319	-0.275213	6.00715	20.5863	0.00159571	0.0049495
SJAG_00747	-0.275591	6.61666	9.89328	0.0125481	0.0267472
SJAG_02682	-0.276749	10.7363	8.48102	0.0181325	0.0361387
SJAG_03739	-0.277752	4.98455	11.4359	0.00868669	0.0196707
SJAG_00597	-0.277883	8.30222	27.928	0.000590509	0.0022569
SJAG_01762	-0.278399	6.75564	24.0249	0.000973091	0.00333335
SJAG_04379	-0.280066	7.60124	30.993	0.00041408	0.00169852
SJAG_01542	-0.281804	5.94668	12.148	0.0074069	0.0172984
SJAG_03025	-0.281815	10.2314	16.8927	0.00292092	0.00806029
SJAG_02415	-0.281863	6.7046	20.9165	0.00151776	0.00475929
SJAG_03589	-0.282148	6.5587	26.5524	0.000699544	0.00258767
SJAG_00843	-0.282375	5.65361	17.438	0.00265652	0.00748708
SJAG_03841	-0.283099	6.34854	13.6567	0.00538495	0.0133061
SJAG_00544	-0.283328	11.1157	11.3183	0.00892364	0.0201026
SJAG_02989	-0.284693	6.3285	20.353	0.00165377	0.00508669
SJAG_03255	-0.284713	4.97503	10.7299	0.0102377	0.0225694
SJAG_01698	-0.285417	6.1553	14.5686	0.00449079	0.0115394
SJAG_03915	-0.285695	8.47503	20.3668	0.00165027	0.00507896
SJAG_01536	-0.28606	7.50686	14.0028	0.00502172	0.0126081
SJAG_03102	-0.286354	8.35462	26.8226	0.000676285	0.0025303
SJAG_00490	-0.286412	5.88688	22.5743	0.00119054	0.00391176
SJAG_01307	-0.286974	6.9224	20.003	0.00174584	0.00531593
SJAG_01684	-0.287859	9.00823	12.9076	0.00628942	0.0151198
SJAG_02871	-0.287935	10.9858	8.11382	0.0200677	0.0392288
SJAG_04548	-0.288929	6.26738	16.6914	0.0030267	0.00829293
SJAG_00306	-0.290005	4.45245	12.9282	0.00626216	0.015069
SJAG_04641	-0.290479	6.25073	19.8528	0.00178729	0.00541654
SJAG_01594	-0.290926	7.02723	21.5187	0.00138737	0.00441764
SJAG_03802	-0.291136	5.38505	16.0207	0.00341505	0.00917806
SJAG_03097	-0.291679	5.14468	10.7299	0.0102377	0.0225694
SJAG_02238	-0.292086	6.41617	29.2342	0.000505782	0.00199219
SJAG_00395	-0.292345	7.2175	15.2421	0.00394641	0.0103689
SJAG_05331	-0.292564	4.84781	9.72126	0.013101	0.0276737
SJAG_04049	-0.292918	6.37098	22.8679	0.00114203	0.00378863
SJAG_02164	-0.293198	9.53342	23.38	0.00106312	0.00358023
SJAG_00382	-0.293369	8.91373	18.3356	0.00228265	0.00662919
SJAG_01571	-0.293438	5.49564	13.9974	0.00502707	0.0126093
SJAG_04975	-0.293512	6.04512	10.3388	0.0112453	0.0244145
SJAG_03267	-0.293572	4.64783	13.8187	0.00521097	0.0129633
SJAG_04171	-0.293822	5.16072	10.283	0.011399	0.0246962
SJAG_01274	-0.29445	6.23428	16.7114	0.00301593	0.00827374
SJAG_03349	-0.29481	7.9822	26.9915	0.000662226	0.00248492
SJAG_05334	-0.295146	5.83099	15.8045	0.00355318	0.00949481
SJAG_03298	-0.29635	7.21131	29.6317	0.000483023	0.0019276
SJAG_02484	-0.297391	5.55607	13.9146	0.00511127	0.0127584
SJAG_02497	-0.298072	5.09459	14.2547	0.0047762	0.0121276
SJAG_03135	-0.298211	4.49257	9.19756	0.0149812	0.0310222
SJAG_04666	-0.299691	9.48637	19.0399	0.00203403	0.00601224
SJAG_04690	-0.29972	4.66736	11.6501	0.00827471	0.0188885
SJAG_00448	-0.29989	6.11356	21.9506	0.0013023	0.00419746
SJAG_00287	-0.300064	7.57542	38.9478	0.000185434	0.000913342
SJAG_00653	-0.300439	9.31746	26.2291	0.000728686	0.00265878
SJAG_00936	-0.300541	3.38427	7.44655	0.0242919	0.0457594
SJAG_02821	-0.300693	7.4125	32.6361	0.000346293	0.00148305
SJAG_04543	-0.301265	7.38734	20.7261	0.00156212	0.00486876
SJAG_01727	-0.301325	4.80742	8.61485	0.0174853	0.0350523
SJAG_03146	-0.303231	5.31029	10.7885	0.0100964	0.0223247
SJAG_01081	-0.305064	8.52839	24.646	0.000895136	0.00311394
SJAG_02200	-0.305126	3.66415	8.05361	0.0204092	0.0397085
SJAG_00906	-0.30645	8.75403	25.1446	0.000838072	0.00295939
SJAG_02011	-0.306581	5.15572	9.91786	0.0124715	0.0265949
SJAG_05012	-0.306775	5.06404	7.80893	0.0218736	0.0420653
SJAG_04721	-0.306895	5.00775	11.3378	0.00888387	0.0200413
SJAG_00498	-0.306902	4.38745	13.1021	0.00603758	0.0146173
SJAG_02600	-0.307444	5.25851	7.5862	0.0233222	0.0443054
SJAG_04126	-0.307489	6.20031	23.6991	0.00101735	0.00344828
SJAG_01324	-0.307764	5.16733	11.2136	0.00914154	0.0205485
SJAG_03227	-0.307776	4.91393	9.04822	0.015578	0.0317979
SJAG_03854	-0.308561	4.49723	12.7859	0.00645356	0.0154502
SJAG_04810	-0.309127	6.66966	26.0314	0.000747253	0.00271116
SJAG_03697	-0.310143	8.75821	34.6907	0.000279717	0.00125916
SJAG_03594	-0.310357	5.96969	12.1575	0.00739148	0.0172781
SJAG_04765	-0.31171	5.41896	20.2199	0.00168807	0.00517983
SJAG_03710	-0.311919	5.28206	20.0643	0.00172926	0.00528107
SJAG_04098	-0.312223	10.5195	22.3804	0.00122397	0.00399359
SJAG_01293	-0.312314	6.52407	32.7933	0.000340552	0.00146332
SJAG_00969	-0.312715	6.68893	20.3732	0.00164864	0.0050787
SJAG_02002	-0.313345	5.11238	14.3515	0.00468591	0.0119797
SJAG_01048	-0.313755	6.5462	9.71944	0.0137461	0.0288707
SJAG_03951	-0.314214	7.10754	7.46136	0.0266845	0.0495061
SJAG_05296	-0.3147	5.77055	28.9255	0.000524372	0.0020513
SJAG_02186	-0.315695	5.23561	7.94415	0.0210487	0.0407527
SJAG_01184	-0.315724	5.31994	19.4945	0.00189121	0.00567473
SJAG_04232	-0.316053	6.4055	32.2629	0.000360408	0.00152795
SJAG_01043	-0.316391	5.49578	10.4689	0.0108971	0.0238059
SJAG_01733	-0.317141	10.2897	10.0007	0.0122176	0.0261401
SJAG_01205	-0.317288	4.77861	16.6772	0.00303429	0.00830199
SJAG_04516	-0.317644	4.4727	11.1932	0.00918467	0.0206275
SJAG_04003	-0.31769	10.3133	22.8597	0.00114335	0.00379056
SJAG_02187	-0.318502	4.97635	15.8648	0.003514	0.0094086
SJAG_01064	-0.318634	5.10278	13.212	0.00590078	0.01434
SJAG_00787	-0.319322	6.48605	15.7194	0.00360949	0.00960541
SJAG_01196	-0.319589	7.72001	36.3454	0.000237286	0.00111035
SJAG_01356	-0.320768	8.65959	19.0279	0.00203798	0.00602047
SJAG_02761	-0.321203	4.68975	7.76958	0.0221212	0.042478
SJAG_04886	-0.321441	5.84348	30.4169	0.000441668	0.00179737
SJAG_00946	-0.321592	7.6547	20.0063	0.00174495	0.00531593
SJAG_01720	-0.321871	7.17882	24.3716	0.000928585	0.00321089
SJAG_00728	-0.32198	4.75036	16.0909	0.00337162	0.00907553
SJAG_04551	-0.322004	7.9251	25.283	0.000823035	0.0029203
SJAG_00628	-0.32294	4.43226	9.77028	0.0129404	0.0274245
SJAG_03425	-0.323861	12.0555	11.3938	0.00877059	0.0198271
SJAG_04282	-0.323882	6.14761	17.5735	0.00259547	0.00735527
SJAG_01122	-0.32463	7.82212	21.6585	0.00135911	0.00435185
SJAG_04962	-0.326	5.97781	25.1665	0.000835665	0.00295635
SJAG_01778	-0.326966	5.29912	17.8912	0.002459	0.00704213
SJAG_01449	-0.32704	10.9977	19.6089	0.00185724	0.00558583
SJAG_01182	-0.327335	6.93126	33.5429	0.000314735	0.00138237
SJAG_02215	-0.328529	5.32937	23.99	0.000977725	0.00334636
SJAG_02379	-0.328645	6.55223	19.893	0.00177608	0.00539208
SJAG_02831	-0.328674	4.91014	9.05328	0.0155573	0.0317808
SJAG_04057	-0.328807	4.39499	11.5385	0.00848635	0.0192776
SJAG_03361	-0.328816	7.54264	12.214	0.00785679	0.0181029
SJAG_01837	-0.329851	5.48281	12.0203	0.00761822	0.0177117
SJAG_03263	-0.329988	4.59569	9.13223	0.0152387	0.0313177
SJAG_03540	-0.330112	6.68379	38.6663	0.000190317	0.000933589
SJAG_04451	-0.33037	5.09854	12.6525	0.0066398	0.0158298
SJAG_01964	-0.330428	8.60643	40.5626	0.000160222	0.000824754
SJAG_02977	-0.330518	5.15253	17.3818	0.00268238	0.00754759
SJAG_01276	-0.330909	8.24687	43.1649	0.000127878	0.000710707
SJAG_03708	-0.33113	6.94346	41.6741	0.000145299	0.000772115
SJAG_00466	-0.331172	10.0565	22.8735	0.00114112	0.00378805
SJAG_01842	-0.332672	7.20264	33.4236	0.000318679	0.00139493
SJAG_02283	-0.332908	11.5421	15.7545	0.00358614	0.009568
SJAG_04391	-0.333071	7.5421	39.5186	0.000175996	0.000882896
SJAG_03024	-0.333443	7.42328	17.7943	0.00249965	0.00713474
SJAG_01231	-0.333919	7.40771	20.5109	0.00161418	0.00499943
SJAG_01582	-0.333963	6.12022	34.0065	0.000299974	0.00133047
SJAG_02550	-0.333981	7.21178	35.7856	0.00025069	0.00116214
SJAG_01087	-0.334756	11.1916	15.3476	0.00386869	0.0101951
SJAG_03076	-0.335384	3.84197	8.58276	0.0176379	0.0353168
SJAG_04027	-0.335816	8.42499	21.4368	0.00140428	0.00446321
SJAG_03400	-0.336316	7.23169	20.371	0.0016492	0.0050787
SJAG_05285	-0.337176	9.5165	20.2438	0.00168183	0.00516377
SJAG_05977	-0.337973	6.94857	13.9587	0.00506624	0.0126767
SJAG_03633	-0.337997	5.99691	27.6312	0.000612152	0.00232068
SJAG_02858	-0.338361	5.11084	22.5747	0.00119046	0.00391176
SJAG_04532	-0.33837	3.6099	11.6776	0.00822359	0.0187884
SJAG_04315	-0.338439	6.49036	32.6605	0.000345394	0.00148042
SJAG_03185	-0.338451	6.73507	18.1426	0.00235728	0.00679993
SJAG_02760	-0.338957	6.21283	32.6013	0.000347579	0.00148731
SJAG_04140	-0.339176	8.11874	34.8513	0.00027521	0.00124704
SJAG_01686	-0.339858	5.54992	12.6447	0.00665092	0.0158487
SJAG_03940	-0.340233	4.13239	9.87042	0.0126199	0.0268557
SJAG_02042	-0.342586	3.50237	8.83967	0.0164617	0.0333637
SJAG_02428	-0.342601	5.09457	14.8705	0.00423599	0.0110166
SJAG_01678	-0.343255	5.1987	17.1592	0.00278781	0.00776787
SJAG_01175	-0.343621	5.82538	20.7601	0.00155409	0.00484958
SJAG_04891	-0.344408	9.72172	31.909	0.000374455	0.00157357
SJAG_04183	-0.34445	5.28878	14.5028	0.00454886	0.0116654
SJAG_05225	-0.345276	3.64354	8.54983	0.0177961	0.0355646
SJAG_00087	-0.345333	3.79312	11.7249	0.00813657	0.0186392
SJAG_03544	-0.346354	4.56292	17.7452	0.0025206	0.00718657
SJAG_04928	-0.347762	7.43849	23.5481	0.00103869	0.00350677
SJAG_01335	-0.347901	5.20785	10.0373	0.0121074	0.0259905
SJAG_04735	-0.348419	5.66046	22.4927	0.00120446	0.00394745
SJAG_04375	-0.349018	7.22449	37.8479	0.000205445	0.000988286
SJAG_01909	-0.349595	9.24563	33.8614	0.000304503	0.00134545
SJAG_03656	-0.351662	6.27517	20.8201	0.00154004	0.00481556
SJAG_00838	-0.352005	7.35356	31.4991	0.000391582	0.00163349
SJAG_01663	-0.352933	5.17411	10.8528	0.00994424	0.0220356
SJAG_01061	-0.353765	9.75116	28.0011	0.000585326	0.00224375
SJAG_01632	-0.354559	11.5352	18.0746	0.00238427	0.00685095
SJAG_04385	-0.35495	7.07055	26.6407	0.00069183	0.00257165
SJAG_00726	-0.355368	11.0881	13.3575	0.00572542	0.0139864
SJAG_04039	-0.355571	5.60623	22.8005	0.00115293	0.00381743
SJAG_03626	-0.356231	8.89956	38.2189	0.000198409	0.000959817
SJAG_03816	-0.35637	4.51973	22.4723	0.00120799	0.00395648
SJAG_01297	-0.356931	6.18043	26.4933	0.000704757	0.00260094
SJAG_01065	-0.356997	6.09497	12.9694	0.00620804	0.0149527
SJAG_01724	-0.35708	4.44805	8.08691	0.0202194	0.0394137
SJAG_04056	-0.35744	4.03638	14.6305	0.00443706	0.011431
SJAG_02256	-0.357632	6.15703	17.0208	0.002856	0.00792358
SJAG_02522	-0.357696	11.5587	19.6343	0.00184981	0.00557323
SJAG_00638	-0.358003	5.06115	24.5202	0.000910287	0.00315811
SJAG_00436	-0.358515	9.44998	25.4039	0.000810165	0.00289005
SJAG_04589	-0.35873	9.80527	38.3194	0.000196557	0.000954439
SJAG_03124	-0.358807	7.00009	36.117	0.000242646	0.00113052
SJAG_00836	-0.358869	5.38046	16.2898	0.00325219	0.00878621
SJAG_04149	-0.358994	9.97111	20.0222	0.00174064	0.0053095
SJAG_03721	-0.359887	7.03105	43.6445	0.000122828	0.000689338
SJAG_00841	-0.361075	4.83284	16.7859	0.00297646	0.00818289
SJAG_04260	-0.36147	5.85423	32.39	0.000355522	0.00151251
SJAG_04022	-0.361505	5.76846	14.6869	0.00438875	0.0113281
SJAG_00662	-0.361571	9.24247	33.4066	0.000319247	0.00139623
SJAG_02066	-0.361627	5.88761	39.1058	0.000182761	0.000903909
SJAG_03725	-0.361728	5.92806	19.8567	0.0017862	0.00541643
SJAG_03466	-0.362041	8.94344	28.7643	0.000534421	0.0020827
SJAG_02406	-0.362063	5.97917	35.0021	0.000271057	0.00123364
SJAG_00248	-0.362877	5.37875	22.4567	0.00121067	0.00396023
SJAG_00563	-0.363197	5.82327	12.5699	0.00675841	0.0160384
SJAG_00516	-0.363684	7.57051	42.4015	0.000136455	0.000743934
SJAG_02064	-0.363757	4.19387	11.9081	0.0078102	0.0180278
SJAG_02628	-0.364194	9.18089	30.5589	0.000434661	0.00177026
SJAG_00454	-0.365083	4.78871	11.1133	0.00935628	0.020949
SJAG_03108	-0.365298	7.08805	26.1551	0.00073557	0.0026782
SJAG_01829	-0.366148	3.24896	7.55909	0.0235067	0.0445572
SJAG_04511	-0.366642	9.42367	30.9726	0.000415022	0.00170103
SJAG_00136	-0.366843	9.2116	28.5354	0.000549092	0.00212786
SJAG_03022	-0.366931	6.68873	31.6512	0.000385117	0.00161126
SJAG_04052	-0.36695	4.28362	8.87576	0.0163044	0.0330839
SJAG_02451	-0.367073	4.54351	14.7829	0.00430808	0.0111759
SJAG_02213	-0.36711	7.62201	51.1277	6.85001e-05	0.000451295
SJAG_04634	-0.367574	9.57623	36.0434	0.000244404	0.00113746
SJAG_04173	-0.367843	4.36041	14.142	0.00488414	0.0123349
SJAG_02193	-0.368039	7.3776	30.0139	0.000462325	0.00186086
SJAG_04409	-0.368202	4.43666	20.5087	0.00161472	0.00499943
SJAG_03096	-0.368437	6.83142	35.509	0.000257657	0.00118817
SJAG_03355	-0.368841	8.40388	35.308	0.000262872	0.00120063
SJAG_04657	-0.370333	4.13203	12.6725	0.00661149	0.0157823
SJAG_03157	-0.37148	9.0609	41.3443	0.000149541	0.000789379
SJAG_04029	-0.37169	11.5997	20.9331	0.00151399	0.00475034
SJAG_03662	-0.37174	8.70402	42.2082	0.000138739	0.000751612
SJAG_02377	-0.372007	9.215	29.9061	0.000468049	0.00187949
SJAG_02050	-0.372217	9.44023	41.9009	0.000142468	0.000762989
SJAG_03619	-0.372794	5.37572	17.2918	0.00272441	0.00762891
SJAG_00694	-0.373183	8.84044	22.5964	0.00118679	0.00390692
SJAG_03577	-0.373251	4.12393	8.57263	0.0176864	0.035389
SJAG_03505	-0.374419	3.9311	11.949	0.00773952	0.0178968
SJAG_00178	-0.375077	6.46024	19.3052	0.00194914	0.00580378
SJAG_03850	-0.376135	8.40172	29.2608	0.000504216	0.00199059
SJAG_01471	-0.376349	9.17556	22.1219	0.00127037	0.00411574
SJAG_02068	-0.37666	4.4771	13.8767	0.00515045	0.0128499
SJAG_04858	-0.376729	8.84483	39.8351	0.00017102	0.000868932
SJAG_04371	-0.376931	7.89982	42.3537	0.000137016	0.000745413
SJAG_00551	-0.377651	6.76121	26.9432	0.000666208	0.00249804
SJAG_01916	-0.377895	4.46536	13.9939	0.00503066	0.0126122
SJAG_04327	-0.378977	6.7182	25.3209	0.000818968	0.00290988
SJAG_02065	-0.378982	4.53091	13.2396	0.00586693	0.0142847
SJAG_00221	-0.379332	4.23789	8.76125	0.01681	0.0338964
SJAG_01784	-0.379422	7.59949	63.6127	2.99971e-05	0.000254604
SJAG_02597	-0.379548	11.4495	18.3596	0.00227359	0.00661781
SJAG_01133	-0.379609	6.54331	15.7911	0.00356818	0.00952995
SJAG_02450	-0.381562	8.34377	48.343	8.43471e-05	0.000518564
SJAG_03558	-0.381926	7.52252	28.6449	0.00054201	0.0021075
SJAG_03733	-0.38242	4.4692	10.4592	0.0109226	0.0238447
SJAG_02874	-0.383843	6.31076	40.7917	0.000156996	0.000813477
SJAG_00890	-0.383856	6.97157	33.7558	0.000307849	0.00135791
SJAG_03310	-0.38406	6.51663	43.924	0.000119999	0.000678772
SJAG_03648	-0.3847	3.75912	10.6519	0.0104294	0.0229624
SJAG_02443	-0.384804	4.34457	13.3233	0.00576604	0.0140723
SJAG_04028	-0.385133	5.95484	20.1775	0.00169917	0.0052108
SJAG_02158	-0.385386	9.10705	32.4241	0.000354225	0.00150949
SJAG_01402	-0.385644	4.56801	9.85803	0.012659	0.0269167
SJAG_03091	-0.386254	5.26676	25.4466	0.000805682	0.00288055
SJAG_02664	-0.386272	8.7547	12.7558	0.00715059	0.0168142
SJAG_03336	-0.38741	5.5127	19.5929	0.00186194	0.00559669
SJAG_00486	-0.387675	4.22002	14.2538	0.00477712	0.0121276
SJAG_04084	-0.387942	7.16977	50.878	6.97616e-05	0.000455964
SJAG_01813	-0.388239	8.50177	31.319	0.00039941	0.00165149
SJAG_02461	-0.3887	8.11621	36.115	0.000242693	0.00113052
SJAG_01841	-0.388928	5.462	9.83008	0.0134643	0.0283577
SJAG_00822	-0.389226	8.0087	52.7005	6.11672e-05	0.000416843
SJAG_00592	-0.389235	7.65402	37.5064	0.000212195	0.00101507
SJAG_02460	-0.389653	3.92113	12.8215	0.00640507	0.0153698
SJAG_02339	-0.390447	4.78516	20.0736	0.00172676	0.00527655
SJAG_03120	-0.39048	6.46514	42.9771	0.000129925	0.000717444
[truncated: 788 more rows]

## Sheet: Upregulated
GeneID	logFC	logCPM	F	PValue	FDR
Tj3_partial_retrotransposon-1.5	9.71046	0.93051	184.669	4.25553e-07	1.61209e-05
Tj7_partial_retrotransposon-4.1	9.53465	0.602233	74.6679	0.000191073	0.000934858
Tj9_partial_retrotransposon-3.2	9.18902	3.53281	1311.13	1.10589e-10	4.80546e-08
Tj8_partial_retrotransposon-4.6	9.05817	4.97459	566.027	7.20347e-08	4.47136e-06
Tj8_partial_retrotransposon-1.1	9.02639	5.96878	545.034	4.64158e-07	1.73286e-05
Tj8_partial_retrotransposon-4.1	8.96999	6.26032	513.513	9.74433e-07	2.48529e-05
Tj6_partial_retrotransposon-1.1	8.90018	8.2496	96.5194	0.000232083	0.00109195
Tj7_partial_retrotransposon-1.1	8.8244	11.5108	203.841	3.04946e-05	0.000257133
Tj6_partial_retrotransposon-1.4	8.80316	2.64284	117.524	1.55718e-05	0.000163726
Tj6_partial_retrotransposon-1.2	8.79844	8.36306	107.026	0.000182817	0.000903909
Tj7_partial_retrotransposon-28.1	8.79338	10.0135	173.946	5.38746e-05	0.000380222
Tj6_partial_retrotransposon-1.3	8.78937	7.50627	118.867	0.000143342	0.000766077
Tj9_partial_retrotransposon-11.2	8.78836	1.68305	581.463	3.50338e-09	4.74984e-07
Tj3_partial_retrotransposon-1.4	8.7679	1.80031	338.792	3.41282e-08	2.6243e-06
Tj8_partial_retrotransposon-3.1	8.75456	6.73525	494.693	1.50969e-06	3.30976e-05
Tj9_partial_retrotransposon-1.4	8.68031	5.33412	1195.44	4.74909e-10	1.41569e-07
Tj6_partial_retrotransposon-6.1	8.64352	5.3908	81.5844	0.000341428	0.00146587
Tj9_partial_retrotransposon-2.3	8.62061	5.50626	1564.43	1.37137e-10	5.43483e-08
Tj3_partial_retrotransposon-4.1	8.6161	4.09006	1374.19	9.05164e-11	4.80546e-08
Tj9_partial_retrotransposon-17.1	8.61169	2.97934	845.685	7.15217e-10	1.67491e-07
Tj9_partial_retrotransposon-3.1	8.59252	5.59511	1164.98	1.25704e-09	2.31296e-07
SJAG_16458	8.52603	-0.330995	88.97	4.63653e-05	0.000342142
Tj9_partial_retrotransposon-2.1	8.43	5.74612	1000.23	5.68267e-09	6.36459e-07
Tj3_partial_retrotransposon-3.1	8.4266	2.9507	852.82	6.90131e-10	1.67491e-07
Tj9_partial_retrotransposon-11.1	8.32054	5.32821	1265.31	3.56542e-10	1.22565e-07
Tj7_partial_retrotransposon-1.2	8.31078	4.65843	93.8529	0.000199584	0.000963691
Tj9-2	8.29072	5.25604	2591.82	6.02329e-12	1.5516e-08
Tj3_partial_retrotransposon-1.1	8.26014	4.82214	1430.79	7.62005e-11	4.80546e-08
Tj9_partial_retrotransposon-2.4	8.24593	5.88	1807.41	8.49188e-11	4.80546e-08
Tj9_partial_retrotransposon-5.1	8.23954	4.88658	3271.51	2.22438e-12	1.146e-08
Tj9-1	8.16824	5.50198	1686.14	6.12242e-11	4.80546e-08
Tj6_partial_retrotransposon-15.1	8.1536	5.64129	256.872	1.15767e-05	0.000133038
Tj9-type_LTR-2.3	8.04047	1.96202	288.556	6.68059e-08	4.3023e-06
Tj7_partial_retrotransposon-1.3	8.04006	3.16405	42.6892	0.00121572	0.00397422
Tj8_partial_retrotransposon-17.2	8.01777	4.70329	837.536	2.02674e-09	3.47804e-07
Tj9-3	8.01554	6.06022	1175.92	2.81922e-09	4.14989e-07
Tj3_partial_retrotransposon-1.3	8.00308	1.42939	380.547	2.09514e-08	1.79888e-06
Tj9_partial_retrotransposon-2.8	7.9381	1.21714	365.413	2.48463e-08	2.03187e-06
Tj7_partial_retrotransposon-1.7	7.92435	1.04423	91.567	1.09465e-05	0.000129255
SJAG_06639	7.92225	3.76243	180.297	7.22559e-06	9.9006e-05
Tj8_partial_retrotransposon-29.1	7.9031	3.94336	793.94	9.35271e-10	1.86669e-07
Tj9_partial_retrotransposon-4.1	7.87075	4.32284	995.888	3.56847e-10	1.22565e-07
Tj2_partial_retrotransposon-1.4	7.80834	3.64171	281.289	5.47111e-07	1.93063e-05
Tj9_partial_retrotransposon-1.3	7.76583	1.41085	415.04	1.45445e-08	1.31462e-06
Tj3-3	7.74264	4.02585	1602.01	4.70434e-11	4.80546e-08
SJAG_05143	7.73603	4.18647	317.715	5.91044e-07	2.01659e-05
Tj6_partial_retrotransposon-1.8	7.71493	3.06403	299.364	1.12464e-07	5.97337e-06
Tj7-type_LTR-1.3	7.69184	5.3262	1150.75	5.22092e-10	1.41569e-07
Tj6_partial_retrotransposon-1.7	7.63965	2.35201	218.014	3.81892e-07	1.47933e-05
Tj6_partial_retrotransposon-4.1	7.60031	2.46173	199.461	5.90184e-07	2.01659e-05
Tj8_partial_retrotransposon-2.2	7.5853	4.10533	741.729	2.43594e-09	3.69117e-07
Tj8_partial_retrotransposon-24.1	7.58028	1.81045	249.015	1.2348e-07	6.36171e-06
Tj9_partial_retrotransposon-1.1	7.55996	3.87236	757.274	1.14323e-09	2.18145e-07
SJAG_03766	7.54854	2.99662	587.073	3.36386e-09	4.68395e-07
Tj3-2	7.53495	3.18511	968.235	4.02274e-10	1.29532e-07
Tj7_partial_retrotransposon-1.4	7.47324	0.246344	26.9158	0.00151091	0.00474647
SJAG_05173	7.40774	6.73689	1485.28	9.42041e-10	1.86669e-07
Tj9_partial_retrotransposon-2.6	7.39572	1.43349	487.244	7.3965e-09	7.93891e-07
Tj9-type_LTR-2.1	7.39448	2.6349	684.073	1.7598e-09	3.12638e-07
Tj9_partial_retrotransposon-1.5	7.39074	2.21393	601.565	3.03389e-09	4.34184e-07
Tj6_partial_retrotransposon-28.1	7.38597	0.722377	190.77	3.7223e-07	1.45934e-05
Tj3_partial_retrotransposon-21.1	7.31288	2.4252	538.318	4.85429e-09	5.81612e-07
Tj9_partial_retrotransposon-2.5	7.29645	2.29804	472.643	8.40992e-09	8.66558e-07
Tj9_partial_retrotransposon-24.1	7.29474	0.895453	142.644	1.22454e-06	2.9246e-05
Tj3_partial_retrotransposon-5.1	7.28462	2.31355	636.268	2.39239e-09	3.69117e-07
Tj9_partial_retrotransposon-18.2	7.28443	2.44126	198.108	5.6861e-07	1.99284e-05
Tj9_partial_retrotransposon-2.2	7.26822	2.5687	546.684	4.54785e-09	5.81612e-07
Tj8_partial_retrotransposon-22.1	7.26748	0.587886	239.862	1.44283e-07	7.14754e-06
Tj3_partial_retrotransposon-4.3	7.26643	-1.03139	94.0924	6.51995e-06	9.22824e-05
Tj6_partial_retrotransposon-1.6	7.26507	3.03567	542.099	4.71272e-09	5.81612e-07
Tj9_partial_retrotransposon-30.1	7.26348	1.44832	355.477	2.78948e-08	2.21099e-06
Tj8_partial_retrotransposon-2.1	7.25373	4.4988	807.754	2.16028e-09	3.47804e-07
Tj6-2	7.24505	4.05802	150.492	2.80888e-05	0.000247373
Tj9_partial_retrotransposon-1.2	7.22786	3.21659	1307.44	1.11928e-10	4.80546e-08
Tj9_partial_retrotransposon-2.9	7.20618	-0.663454	153.464	9.08977e-07	2.42765e-05
Tj6_partial_retrotransposon-1.9	7.18821	4.06653	198.848	6.4938e-06	9.21655e-05
Tj7_partial_retrotransposon-19.1	7.17716	0.913548	41.2703	0.000406995	0.00167747
Tj7_partial_retrotransposon-1.9	7.15964	1.90103	28.5544	0.00248639	0.00710871
Tj5_partial_retrotransposon-1.1	7.11696	4.03093	401.762	1.12396e-07	5.97337e-06
Tj3_partial_retrotransposon-4.2	7.1013	0.789173	282.414	7.30855e-08	4.48258e-06
Tj7_partial_retrotransposon-1.5	7.04286	2.99684	26.8465	0.00357933	0.00955478
Tj3_partial_retrotransposon-5.2	7.03113	-0.983097	145.553	1.12793e-06	2.75408e-05
Tj2-type_LTR-4.2	7.00755	-0.429089	82.6112	1.08926e-05	0.000129255
Tj7-type_LTR-1.2	6.98781	1.78657	379.06	2.12989e-08	1.79888e-06
Tj7_partial_retrotransposon-1.8	6.95495	-0.025208	64.077	3.71371e-05	0.000296636
Tj2_partial_retrotransposon-8.1	6.93724	1.38408	168.459	6.20696e-07	2.06311e-05
Tj6_partial_retrotransposon-12.6	6.92524	-0.259424	116.39	2.7885e-06	5.2161e-05
Tj3_partial_retrotransposon-2.1	6.89859	2.18817	281.003	7.463e-08	4.52346e-06
Tj6-1	6.8714	3.80635	169.022	9.22929e-06	0.000117696
Tj9_partial_retrotransposon-3.3	6.86601	0.354363	180.417	4.68358e-07	1.73548e-05
Tj1-type_LTR-1.2	6.8496	0.0557478	195.485	3.36576e-07	1.37622e-05
Tj8_partial_retrotransposon-4.3	6.84775	1.85403	524.57	5.41523e-09	6.19983e-07
Tj3-1	6.76008	2.53172	276.064	8.39478e-08	4.97126e-06
Tj6_partial_retrotransposon-12.5	6.74299	-0.427843	102.892	4.56919e-06	7.17696e-05
SJAG_06641	6.71608	2.27235	249.552	1.22379e-07	6.36171e-06
Tj8_partial_retrotransposon-4.5	6.71559	-1.56895	89.6987	7.87804e-06	0.000104607
Tj6_partial_retrotransposon-7.1	6.68978	-0.148163	140.19	1.31409e-06	3.0224e-05
Tj1-type_LTR-28.1	6.64622	-0.661382	87.1522	8.82591e-06	0.000113963
Tj6_partial_retrotransposon-12.2	6.64236	0.163154	175.421	5.25651e-07	1.88066e-05
Tj9_partial_retrotransposon-5.3	6.61841	1.78886	193.581	3.50443e-07	1.3996e-05
Tj7-type_LTR-1.1	6.61128	1.99183	124.483	4.96951e-06	7.57482e-05
Tj6_partial_retrotransposon-12.4	6.60825	-0.954453	79.8986	1.24146e-05	0.00013965
SJAG_05353	6.60589	4.41013	124.364	7.06352e-05	0.000460649
Tj7-type_LTR-1.4	6.58956	2.50567	161.694	2.06662e-06	4.15907e-05
Tj8_partial_retrotransposon-17.1	6.55769	-0.988621	116.963	2.73392e-06	5.15939e-05
Tj6_partial_retrotransposon-4.2	6.48128	0.00074988	36.9507	0.000417355	0.00170923
Tj3_partial_retrotransposon-7.1	6.4413	-1.43589	97.2428	5.72109e-06	8.39745e-05
Tj9-type_LTR-5.1	6.43224	0.66159	174.719	5.3438e-07	1.89871e-05
Tj9_partial_retrotransposon-1.6	6.40359	-2.12096	24.8945	0.00190024	0.00569189
Tj10_partial_retrotransposon-8.1	6.3502	-2.1557	18.9526	0.0046117	0.0118148
Tj5_partial_retrotransposon-2.1	6.32906	-0.372758	46.6535	0.000125671	0.000700712
Tj8_partial_retrotransposon-1.2	6.31948	1.17895	218.157	2.13841e-07	9.83668e-06
Tj9_partial_retrotransposon-22.1	6.31945	0.982464	153.005	9.20168e-07	2.42765e-05
Tj5_partial_retrotransposon-18.1	6.31307	3.56644	105.3	6.52531e-05	0.000436027
Tj2_partial_retrotransposon-1.2	6.28849	5.78584	137.48	7.96033e-05	0.000500335
Tj10_partial_retrotransposon-1.5	6.26456	0.135984	37.5757	0.000396024	0.00164276
Tj8_partial_retrotransposon-2.3	6.22256	-2.25689	40.5998	0.000486449	0.00193677
Tj6_partial_retrotransposon-12.3	6.21388	0.467968	194.014	3.47228e-07	1.39759e-05
SJAG_06640	6.21345	1.27076	217.413	2.16889e-07	9.88859e-06
Tj9_partial_retrotransposon-5.4	6.17406	2.12244	173.221	9.28399e-07	2.42765e-05
Tj3_partial_retrotransposon-1.2	6.14158	3.06268	217.262	6.96056e-07	2.15977e-05
Tj2_partial_retrotransposon-1.3	6.13892	1.95746	108.944	9.48282e-06	0.00011916
Tj3_partial_retrotransposon-4.4	6.07166	-0.695561	98.5763	5.41954e-06	8.06979e-05
SJAG_04448	6.02262	2.85605	796.883	9.20689e-10	1.86669e-07
Tj2-type_LTR-4.3	6.01222	-1.3317	47.0819	9.30023e-05	0.000559099
Tj10_partial_retrotransposon-13.1	5.99113	-1.69827	28.7802	0.000533419	0.00208038
Tj5_partial_retrotransposon-4.3	5.98747	-0.164268	101.885	4.75194e-06	7.35844e-05
Tj10_partial_retrotransposon-1.3	5.96436	-2.42905	21.1025	0.00293802	0.00809449
Tj1-type_LTR-1.4	5.93496	-2.44728	38.2079	0.000579113	0.0022249
Tj2-type_LTR-4.1	5.87931	-0.529678	70.6657	2.00166e-05	0.000192997
Tj6_partial_retrotransposon-1.5	5.86184	-0.596793	109.723	3.53359e-06	6.08101e-05
Tj5-2	5.85103	2.14461	464.89	9.01772e-09	8.89893e-07
SJAG_05118	5.84525	4.92305	155.642	3.45021e-05	0.000283635
Tj9_partial_retrotransposon-5.2	5.84309	1.25393	138.928	1.36328e-06	3.06707e-05
Tj5_partial_retrotransposon-5.4	5.77389	1.50189	220.361	2.05119e-07	9.60701e-06
Tj2_partial_retrotransposon-15.1	5.769	2.58002	187.81	7.0008e-07	2.15977e-05
Tj10_partial_retrotransposon-17.1	5.73876	-1.05772	43.0475	0.000129153	0.000716067
Tj9_partial_retrotransposon-20.1	5.72031	-2.37603	44.6554	0.000112966	0.00064815
Tj1-type_LTR-1.1	5.6456	-1.17333	72.1157	1.85028e-05	0.000182269
Tj10-1	5.64297	2.56971	77.8075	6.90814e-05	0.000453662
Tj10-type_LTR-5.2	5.63956	1.48665	88.2368	1.54499e-05	0.000163072
Tj4-type_LTR-5.7	5.61897	-2.24641	35.5142	0.000257523	0.00118817
Tj1_partial_retrotransposon-5.1	5.60953	1.75002	169.754	6.01504e-07	2.02546e-05
Tj1-type_LTR-1.3	5.59005	0.838709	204.438	2.79758e-07	1.20096e-05
Tj10_partial_retrotransposon-4.1	5.57571	0.645595	139.125	1.35543e-06	3.06553e-05
Tj5_partial_retrotransposon-18.2	5.53334	-1.50873	74.7501	1.60972e-05	0.000167138
Tj10_partial_retrotransposon-1.2	5.4951	-1.00556	19.0191	0.00296255	0.0081577
SJAG_05354	5.43709	2.50591	95.439	2.73119e-05	0.000242605
Tj5_partial_retrotransposon-1.2	5.39895	0.089555	81.924	1.12553e-05	0.000132053
Tj5_partial_retrotransposon-5.2	5.36324	-2.48302	16.5124	0.00312474	0.00849533
Tj9_partial_retrotransposon-22.2	5.35368	-1.95341	38.2308	0.000198189	0.000959654
Tj5_partial_retrotransposon-5.3	5.3399	1.12725	57.4829	9.70421e-05	0.000576101
Tj3_partial_retrotransposon-4.5	5.27794	-2.17004	56.8793	4.59055e-05	0.000340352
Tj3_partial_retrotransposon-18.1	5.27565	-2.75126	33.2913	0.000323122	0.00141078
Tj10_partial_retrotransposon-5.3	5.25273	-1.81534	18.26	0.0026119	0.00738962
Tj9_partial_retrotransposon-2.10	5.20176	-2.89985	18.1214	0.00433386	0.0112258
Tj5_partial_retrotransposon-4.2	5.17396	-0.942277	48.0475	8.62827e-05	0.000527317
Tj2_partial_retrotransposon-1.1	5.1688	6.15656	220.025	1.72561e-05	0.000175878
SJAG_00387	5.16351	-2.9309	10.5555	0.0153825	0.0315489
Tj10_partial_retrotransposon-1.1	5.1525	-0.927114	63.5479	3.01144e-05	0.000254953
Tj3_partial_retrotransposon-15.1	5.13839	-0.129947	162.855	7.12991e-07	2.18651e-05
SJAG_00023	5.09126	-0.53668	81.4187	1.15315e-05	0.000133038
SJAG_06608	5.0392	-0.756131	57.3936	4.43694e-05	0.000335366
Tj2-1	4.99944	6.99385	194.656	3.19243e-05	0.000265709
Tj8_partial_retrotransposon-4.4	4.96784	0.395178	209.121	2.54757e-07	1.1218e-05
Tj10_partial_retrotransposon-5.5	4.94621	-0.949732	51.8468	6.502e-05	0.000435609
SJAG_02944	4.90219	-3.0546	16.3887	0.0055607	0.0136748
Tj5-1	4.89421	1.58197	285.013	7.0343e-08	4.4196e-06
Tj5-type_LTR-1.3	4.88926	-3.05621	17.3527	0.00482928	0.0122328
Tj5_partial_retrotransposon-22.1	4.87289	-1.27176	29.6546	0.000481752	0.00192402
Tj7_partial_retrotransposon-1.6	4.80866	-0.811441	22.0973	0.00182509	0.00551486
SJAG_06605	4.78252	-2.23916	23.6799	0.00102004	0.00345512
Tj9_partial_retrotransposon-21.1	4.77682	-1.88393	39.0519	0.000183667	0.000906374
SJAG_02113	4.76717	4.30926	886.915	5.84201e-10	1.5049e-07
Tj10_partial_retrotransposon-5.2	4.70691	-0.904842	72.16	1.84589e-05	0.000182269
Tj2_partial_retrotransposon-5.1	4.7022	2.78419	311.109	4.87735e-08	3.39569e-06
Tj8_partial_retrotransposon-4.2	4.64862	-1.09315	57.3036	4.46338e-05	0.000335737
SJAG_01095	4.64836	-0.0646454	56.1902	4.80678e-05	0.000352771
Tj10_partial_retrotransposon-5.4	4.54149	-1.86943	43.5017	0.000124306	0.00069566
Tj3_partial_retrotransposon-11.1	4.5404	0.380969	84.1136	1.01484e-05	0.000123313
Tj3_partial_retrotransposon-4.6	4.52368	-2.18877	37.7085	0.000208168	0.000999517
Tj6_partial_retrotransposon-12.1	4.51231	-2.08558	37.6161	0.000209996	0.00100736
SJAG_02928	4.47852	2.51435	115.937	6.92893e-06	9.59619e-05
Tj10_partial_retrotransposon-2.3	4.46939	-2.52605	25.6225	0.000787532	0.00283534
Tj10-type_LTR-4.1	4.45024	-2.66192	26.7795	0.000679929	0.0025384
SJAG_03765	4.43943	-0.434838	46.5395	9.70605e-05	0.000576101
Tj9-type_LTR-3.1	4.42516	1.39361	125.94	2.02908e-06	4.11568e-05
Tj10_partial_retrotransposon-1.4	4.34967	-3.02822	18.2363	0.00232068	0.00671693
Tj4_partial_retrotransposon-4.1	4.22058	-2.16867	19.6418	0.0018476	0.00556983
Tj5_partial_retrotransposon-7.1	4.20047	-3.3565	10.5076	0.0155096	0.0317337
SJAG_00006	4.16369	2.76783	464.159	9.07778e-09	8.89893e-07
SJAG_01850	4.12478	4.73752	217.179	2.23748e-06	4.39402e-05
Tj4_partial_retrotransposon-1.3	4.0848	-3.07381	18.8717	0.00209024	0.00614665
Tj5_partial_retrotransposon-5.5	4.07628	-3.40689	8.41845	0.0245836	0.0461571
SJAG_03607	4.04373	-2.4096	18.3216	0.00228799	0.00663722
Tj10-type_LTR-23.1	4.02836	-2.89889	19.2479	0.00196709	0.00584118
SJAG_06604	4.00651	-2.21657	26.7082	0.000686008	0.00255554
Tj3_partial_retrotransposon-23.1	3.95805	-3.44538	10.8021	0.014608	0.0304082
SJAG_00007	3.94965	3.81006	920.32	4.99211e-10	1.41569e-07
Tj8-type_LTR-2.1	3.92924	-1.53576	53.1697	5.91697e-05	0.000406999
Tj10_partial_retrotransposon-10.1	3.91791	-0.260645	42.9319	0.000130423	0.000719424
SJAG_04805	3.89533	-3.21781	14.4087	0.00463355	0.0118648
SJAG_00013	3.89193	-1.5066	27.3628	0.00063257	0.00238755
Tj3_partial_retrotransposon-11.2	3.85454	-3.47839	9.26148	0.0202497	0.0394578
SJAG_00960	3.81805	4.55326	442.866	2.28997e-08	1.90289e-06
SJAG_02961	3.69527	1.03945	52.6704	8.28124e-05	0.000513417
Tj9-type_LTR-8.1	3.68709	0.0482073	58.2352	4.19902e-05	0.000324825
SJAG_00021	3.6511	-0.0157196	82.3227	1.10431e-05	0.000129895
Tj10_partial_retrotransposon-2.1	3.64285	-0.527007	48.3904	8.4042e-05	0.000517437
Tj10_partial_retrotransposon-2.2	3.60914	-0.959089	31.0866	0.000409802	0.00168769
SJAG_02127	3.60464	-0.274551	90.8586	7.48805e-06	0.000101103
Tj8_partial_retrotransposon-2.6	3.59299	-2.51383	29.7261	0.000477804	0.00191122
SJAG_02114	3.56834	2.21537	245.927	1.30058e-07	6.63424e-06
Tj9_partial_retrotransposon-5.5	3.5055	1.11298	170.837	5.86021e-07	2.01659e-05
Tj5_partial_retrotransposon-19.1	3.48745	-3.35233	7.72833	0.0223845	0.0428558
SJAG_02960	3.48449	0.860843	72.5848	1.80436e-05	0.000180858
Tj5_partial_retrotransposon-2.2	3.45678	-2.00699	24.1296	0.000959383	0.00329956
Tj5_partial_retrotransposon-11.1	3.39233	-0.750477	31.6704	0.00038431	0.00160973
SJAG_00025	3.34062	1.09996	88.7925	8.20025e-06	0.00010805
Tj2-type_LTR-2.1	3.27143	-0.0966293	100.107	5.09712e-06	7.73183e-05
Tj10_partial_retrotransposon-5.1	3.22741	-1.22836	34.6321	0.000281383	0.00126279
Tj6_partial_retrotransposon-4.3	3.2198	-1.27812	24.036	0.000971629	0.00333056
SJAG_01845	3.20607	2.16308	113.632	3.07069e-06	5.51933e-05
SJAG_02958	3.20553	4.86615	11.8073	0.0197277	0.0387042
SJAG_05154	3.18571	-0.225572	25.9152	0.000910027	0.00315811
SJAG_01690	3.18246	4.68318	173.006	3.8505e-06	6.5042e-05
Tj2_partial_retrotransposon-2.1	3.1802	4.238	836.393	7.49597e-10	1.6791e-07
SJAG_00018	3.07709	-1.82673	34.7114	0.00027913	0.00125816
SJAG_02940	3.06132	-1.38815	32.3689	0.000356326	0.00151468
SJAG_02649	3.03521	3.31367	59.5259	0.000150372	0.000791862
SJAG_02133	3.02519	-0.702125	60.9528	3.531e-05	0.000286033
SJAG_00238	2.99443	2.16688	69.8839	2.98119e-05	0.000253615
SJAG_01815	2.98247	6.44659	452.267	5.6712e-08	3.89574e-06
SJAG_00189	2.94241	2.66655	122.797	2.24707e-06	4.39402e-05
Tj5_partial_retrotransposon-23.2	2.92172	-3.0337	10.1619	0.0117416	0.0253215
Tj7-type_LTR-5.1	2.8733	-3.05137	8.16124	0.0198038	0.0388239
SJAG_03526	2.83772	3.94291	68.1723	0.000125881	0.000701123
SJAG_00789	2.78705	7.42529	29.5413	0.00323247	0.00874839
Tj1-type_LTR-3.1	2.76404	-2.66879	7.85772	0.0215714	0.0416239
SJAG_02132	2.76376	-1.01491	36.015	0.000245087	0.00113961
SJAG_04808	2.7272	0.198018	69.0989	2.18279e-05	0.000206343
SJAG_01578	2.71902	3.14095	45.6081	0.000331266	0.00143169
SJAG_02943	2.70894	-1.85265	19.3006	0.00195055	0.00580378
SJAG_00456	2.68894	8.9282	1319.94	1.07476e-10	4.80546e-08
SJAG_04167	2.65712	2.89893	156.121	8.47431e-07	2.35746e-05
SJAG_01986	2.6336	7.36337	36.6193	0.00204164	0.00602666
SJAG_04458	2.62376	6.96252	28.5551	0.00347252	0.00930823
SJAG_00788	2.60126	4.07853	91.5276	3.17699e-05	0.000264852
SJAG_00179	2.59323	7.25589	90.1256	0.000180005	0.000894299
SJAG_00625	2.56865	7.31012	26.5205	0.00405436	0.0106138
SJAG_04567	2.56568	7.35884	82.6144	0.000241211	0.00112565
SJAG_03148	2.54725	0.454723	46.1835	9.98432e-05	0.000588397
SJAG_04774	2.53832	-0.413041	64.3084	2.87735e-05	0.000250407
SJAG_00223	2.52918	8.42673	43.4641	0.00128287	0.004149
SJAG_02515	2.48386	5.03147	238.037	2.77236e-07	1.20096e-05
SJAG_04833	2.43847	0.708245	72.2152	1.84042e-05	0.000182269
SJAG_06187	2.42184	-0.756334	27.0188	0.000659991	0.00247833
SJAG_04835	2.42108	-1.62071	19.0978	0.00201511	0.00596657
SJAG_03824	2.40714	1.94117	25.8596	0.00141685	0.00449483
Tj5_partial_retrotransposon-23.1	2.3933	-1.82919	27.613	0.00061351	0.00232412
SJAG_00674	2.35212	2.92737	111.618	3.29915e-06	5.78136e-05
SJAG_00455	2.3473	9.62307	539.723	4.80109e-09	5.81612e-07
SJAG_00704	2.34722	1.82421	64.1268	2.9087e-05	0.000251015
SJAG_01730	2.3407	-1.10764	28.4342	0.000555741	0.00214792
SJAG_02442	2.31837	6.2974	90.6171	0.000120024	0.000678772
SJAG_04674	2.29316	3.47457	167.351	6.37719e-07	2.10611e-05
SJAG_02983	2.2915	-0.428583	34.3948	0.000288263	0.00128583
SJAG_04450	2.27911	2.69225	148.613	1.03624e-06	2.61703e-05
SJAG_04836	2.24073	-0.981137	38.6731	0.000190198	0.000933589
SJAG_04382	2.23958	-2.36958	8.2879	0.0191198	0.0377704
Tj9_partial_retrotransposon-2.7	2.22858	-0.0156686	17.8094	0.00282629	0.00784963
SJAG_00026	2.21033	2.08581	94.6045	6.38113e-06	9.08165e-05
SJAG_02959	2.19718	-1.19587	11.952	0.00773438	0.0178929
SJAG_03606	2.19207	6.64302	13.5552	0.01532	0.031468
SJAG_03821	2.18652	8.43769	411.074	3.20292e-08	2.50022e-06
SJAG_03257	2.18555	0.987495	41.7235	0.000144676	0.000770438
SJAG_06598	2.16221	-0.472704	27.2974	0.000637674	0.00240329
SJAG_03820	2.14938	6.71619	11.4131	0.0209678	0.040642
SJAG_01306	2.14079	0.284586	36.3213	0.000237845	0.00111196
SJAG_04469	2.11129	0.819474	42.0448	0.000140706	0.000759124
SJAG_00452	2.10669	8.13238	85.7843	0.000148643	0.000785442
SJAG_03829	2.0833	7.21204	180.961	3.81179e-06	6.48129e-05
SJAG_06585	2.07638	0.845288	57.4024	4.43438e-05	0.000335366
SJAG_03420	2.02139	7.34304	80.5564	0.000178108	0.000888393
SJAG_03253	2.0149	5.97046	104.154	3.22476e-05	0.000267536
SJAG_02344	2.01317	7.45863	253.364	5.89466e-07	2.01659e-05
SJAG_03688	2.00033	0.784999	71.904	1.87148e-05	0.000183305
SJAG_04764	1.98506	5.20552	24.2758	0.00418856	0.0109097
SJAG_00388	1.96753	-1.47013	15.5482	0.00372606	0.00989519
SJAG_02126	1.9463	-1.54698	13.068	0.0060808	0.0146943
SJAG_04807	1.94417	-2.11932	11.0787	0.00943181	0.0210802
SJAG_05250	1.93958	-1.46386	23.3593	0.00106618	0.00358313
SJAG_03432	1.92561	0.951818	41.9951	0.000141312	0.000759959
SJAG_01903	1.92296	-0.766147	25.4837	0.000801816	0.00287071
SJAG_00528	1.91958	1.19206	46.938	9.40584e-05	0.000563365
SJAG_03483	1.91367	1.77205	44.241	0.000116886	0.000666892
SJAG_02736	1.90835	-0.134788	34.599	0.000282332	0.00126485
SJAG_00080	1.90537	1.16019	57.2797	4.4704e-05	0.000335737
EFSJAG00000000027	1.89573	0.46935	44.0892	0.000118365	0.000673085
SJAG_03525	1.89498	-0.477967	11.8613	0.00843585	0.0191968
SJAG_02338	1.87706	6.39384	26.1011	0.0037476	0.00993702
SJAG_04303	1.8641	3.69653	22.9311	0.00306169	0.00836809
SJAG_04769	1.84368	3.3087	40.8452	0.000302316	0.00133809
SJAG_00161	1.83083	5.05633	67.5195	9.072e-05	0.000548579
SJAG_03605	1.81506	-0.534345	17.1158	0.00280896	0.00781413
SJAG_03509	1.80049	5.17887	144.816	1.91576e-06	3.96385e-05
SJAG_02153	1.79103	-1.47758	11.0771	0.00943536	0.0210802
SJAG_00587	1.76787	2.60724	83.5451	1.04224e-05	0.000125166
SJAG_03714	1.7656	2.99912	44.8526	0.000145831	0.000773763
SJAG_03673	1.72782	2.6361	106.956	3.91401e-06	6.5684e-05
SJAG_03815	1.72343	8.01971	33.4283	0.00211563	0.00621068
Tj5_partial_retrotransposon-4.1	1.72231	-2.61716	7.5267	0.0237294	0.0448802
SJAG_03991	1.71346	0.131648	16.3723	0.00320421	0.00869304
SJAG_01091	1.70619	-1.65169	12.379	0.00704273	0.0166152
SJAG_01336	1.69126	-0.489991	25.5722	0.000792674	0.00285185
SJAG_05637	1.68655	3.03611	165.572	6.66268e-07	2.12778e-05
SJAG_05195	1.67597	3.7738	289.878	6.55432e-08	4.3023e-06
EFSJAG00000000132	1.66898	1.17274	35.4238	0.000259853	0.00119384
SJAG_05889	1.66869	7.70597	53.0018	0.000537032	0.0020913
SJAG_00635	1.66631	6.46158	24.1202	0.00443748	0.011431
SJAG_03825	1.66046	0.0652709	18.0139	0.00240868	0.00690954
SJAG_06097	1.64987	4.25906	146.455	1.09991e-06	2.7244e-05
SJAG_05197	1.64949	0.870752	40.5301	0.000160686	0.000826201
SJAG_00781	1.64721	2.31572	86.7298	8.99648e-06	0.000115586
SJAG_00020	1.63359	2.22488	8.60669	0.0254208	0.0475555
SJAG_05260	1.61576	1.85076	40.561	0.000160244	0.000824754
SJAG_02503	1.61314	5.2004	509.905	6.10451e-09	6.69158e-07
SJAG_03786	1.61172	9.69431	482.679	7.69627e-09	8.09208e-07
EFSJAG00000000343	1.61111	1.85252	32.2301	0.000361684	0.00153114
SJAG_06600	1.60997	-2.05541	9.18659	0.0150241	0.0310735
SJAG_03204	1.60312	7.60465	237.22	2.80999e-07	1.20096e-05
SJAG_02142	1.59928	6.0852	10.2357	0.0254063	0.0475456
SJAG_01029	1.59707	4.87832	180.115	4.71598e-07	1.73548e-05
SJAG_05305	1.58921	3.10172	84.7928	9.83271e-06	0.000120902
SJAG_04063	1.58362	4.21621	166.852	6.45584e-07	2.10649e-05
SJAG_01978	1.57787	2.0318	14.3672	0.00639331	0.0153487
SJAG_00262	1.55686	6.82973	42.3689	0.000916496	0.00317324
SJAG_04216	1.55032	5.44681	527.986	5.26871e-09	6.16917e-07
SJAG_06631	1.54109	1.62093	42.0441	0.000140715	0.000759124
SJAG_02675	1.53367	-1.85284	9.18393	0.0150345	0.0310826
SJAG_00489	1.52937	6.42605	135.632	4.47742e-06	7.05433e-05
SJAG_01923	1.5113	-0.306377	22.9148	0.00113451	0.00377339
SJAG_02727	1.50363	0.571407	17.6038	0.00258206	0.00733744
SJAG_00242	1.50188	7.82364	655.903	2.10326e-09	3.47804e-07
SJAG_02134	1.50114	-1.34125	12.8104	0.0064202	0.0153926
SJAG_02790	1.49884	4.2974	199.339	3.10524e-07	1.27986e-05
SJAG_04759	1.49642	2.23077	92.9075	6.85568e-06	9.56097e-05
SJAG_04470	1.47195	3.36498	144.126	1.1741e-06	2.85329e-05
SJAG_00589	1.46967	0.388802	25.342	0.000816724	0.00290428
SJAG_05404	1.46786	-0.370465	10.9613	0.00969405	0.021574
SJAG_00372	1.46474	8.21827	109.523	1.56889e-05	0.000164287
SJAG_01096	1.46458	-1.49942	13.7552	0.00527829	0.0130928
SJAG_04608	1.4619	7.7049	137.786	5.10253e-06	7.73183e-05
SJAG_04055	1.44945	7.74492	36.1793	0.00147111	0.00465266
SJAG_02003	1.44756	2.73121	22.7151	0.00149641	0.00470953
SJAG_02108	1.44719	4.85167	122.623	2.26e-06	4.39402e-05
EFSJAG00000000163	1.44295	0.482555	13.5417	0.00551275	0.0135763
SJAG_01216	1.43951	8.06103	57.791	0.00027148	0.00123448
EFSJAG00000000076	1.43638	0.476101	13.6751	0.00536481	0.0132627
SJAG_05178	1.4327	-0.275952	14.3044	0.00472956	0.0120487
SJAG_04853	1.42284	0.602805	23.0362	0.00111533	0.0037216
EFSJAG00000000050	1.41882	1.00577	26.5975	0.000695596	0.00258006
SJAG_05896	1.41682	5.65202	127.571	3.1167e-06	5.55614e-05
SJAG_05533	1.41672	1.42711	27.3232	0.000635652	0.00239742
SJAG_01685	1.41529	6.44492	29.611	0.00228543	0.00663354
SJAG_02125	1.41303	4.25055	95.0125	6.27313e-06	9.00256e-05
SJAG_02696	1.41128	5.15234	158.314	8.00469e-07	2.30403e-05
SJAG_01636	1.40475	0.296578	33.093	0.000329928	0.00142719
SJAG_05745	1.39917	2.26191	33.6153	0.000312374	0.00137316
SJAG_04823	1.38094	6.24512	18.4513	0.00759793	0.0176725
SJAG_01795	1.37785	5.33418	11.6085	0.0188436	0.0373536
SJAG_04568	1.37783	2.98333	24.6723	0.00115639	0.00382641
SJAG_00308	1.35828	6.68438	85.8697	3.49675e-05	0.000285052
SJAG_01292	1.3505	9.66875	327.805	3.91849e-08	2.92581e-06
SJAG_05632	1.32936	2.48718	50.5637	7.13911e-05	0.000463233
SJAG_00042	1.32485	2.44984	64.2171	2.89306e-05	0.000250505
SJAG_02710	1.30929	3.93623	164.664	6.8145e-07	2.12778e-05
SJAG_03132	1.30523	4.36955	38.6941	0.000368282	0.00155396
SJAG_04187	1.30182	8.41591	22.5328	0.00473291	0.0120487
SJAG_05264	1.29573	3.38054	31.1445	0.000502387	0.00198794
SJAG_04905	1.29541	6.3806	56.8253	0.000172994	0.000874646
SJAG_03773	1.28155	4.53925	78.7042	1.34961e-05	0.00014921
SJAG_02151	1.28013	9.65885	61.1862	0.000102449	0.000600474
SJAG_04349	1.27913	3.92329	24.666	0.00162024	0.0050135
SJAG_06595	1.27221	-1.26223	7.43255	0.0243919	0.0459141
SJAG_05199	1.25583	2.13208	20.1962	0.00170617	0.00522916
SJAG_02216	1.24911	2.78928	25.6756	0.000846614	0.00298138
SJAG_01871	1.24782	4.99868	31.7323	0.000876138	0.0030644
SJAG_01668	1.24546	3.40775	22.8186	0.00164356	0.0050674
SJAG_00487	1.22845	5.10215	91.5152	7.27785e-06	9.94575e-05
SJAG_00449	1.2269	2.38018	37.1504	0.000219524	0.00104239
SJAG_02948	1.21818	8.72773	109.978	6.01841e-06	8.68539e-05
SJAG_02476	1.21156	1.24451	13.3309	0.00575702	0.014057
SJAG_05333	1.21001	1.45671	14.7171	0.00436316	0.0112733
SJAG_02387	1.19836	3.97413	71.9043	1.87145e-05	0.000183305
SJAG_04045	1.18899	5.26569	151.181	9.66332e-07	2.48529e-05
SJAG_16460	1.18481	1.34298	27.6862	0.000608068	0.00230769
SJAG_03010	1.18423	1.75367	33.1442	0.000328153	0.0014243
SJAG_04717	1.18226	6.61464	109.704	5.53792e-06	8.2223e-05
SJAG_01543	1.17836	8.90958	190.563	3.739e-07	1.45934e-05
SJAG_00601	1.16882	2.98802	56.8768	4.59132e-05	0.000340352
SJAG_05629	1.16481	1.01894	17.2686	0.00273537	0.00765073
SJAG_01418	1.16323	5.88085	219.762	2.07445e-07	9.62845e-06
SJAG_00673	1.16052	7.33647	16.3503	0.00971207	0.0215954
SJAG_01801	1.15518	4.57499	106.139	4.03586e-06	6.70734e-05
SJAG_06611	1.15132	7.78867	24.4062	0.0035288	0.00943944
SJAG_00979	1.14534	0.137003	22.2848	0.00124087	0.00403597
SJAG_03446	1.13851	0.152955	20.3006	0.00166716	0.00512177
SJAG_03490	1.1383	3.42604	46.7078	9.57782e-05	0.000570462
SJAG_04506	1.12989	6.5993	313.172	4.74431e-08	3.39482e-06
SJAG_05234	1.12904	-0.847035	9.44344	0.0140593	0.029373
SJAG_03134	1.12414	3.61023	85.9255	9.33262e-06	0.000118249
SJAG_01138	1.11973	1.49915	23.0451	0.00111393	0.00371936
SJAG_03840	1.11289	5.23619	114.137	3.01639e-06	5.47199e-05
SJAG_00668	1.11234	6.42059	10.2039	0.0241654	0.0456044
SJAG_02529	1.11033	0.251578	10.0518	0.0120642	0.0259086
SJAG_02899	1.10898	6.16702	212.374	2.38998e-07	1.06917e-05
SJAG_04198	1.10619	6.03476	151.035	9.70151e-07	2.48529e-05
SJAG_03751	1.10559	0.0100622	13.7778	0.00525419	0.0130519
SJAG_03297	1.10375	4.70891	150.933	9.72817e-07	2.48529e-05
SJAG_02988	1.10079	1.6567	11.3233	0.00940799	0.0210373
SJAG_03331	1.10057	4.2028	31.7573	0.000557623	0.00215358
SJAG_04664	1.09736	2.95525	37.5419	0.00021148	0.00101259
SJAG_03062	1.09411	5.49006	57.8021	6.91236e-05	0.000453662
SJAG_03199	1.08877	1.05888	11.4343	0.00868995	0.0196707
SJAG_03456	1.07587	2.4371	22.3051	0.00123727	0.0040268
SJAG_01982	1.07345	6.34872	257.906	1.06708e-07	5.8485e-06
SJAG_03894	1.07206	3.63449	64.8382	2.78829e-05	0.000246403
SJAG_02490	1.07004	1.33611	20.8186	0.00154038	0.00481556
SJAG_05358	1.06897	2.23864	51.8732	6.48964e-05	0.000435347
SJAG_02744	1.06429	6.73398	11.1763	0.020322	0.0395539
SJAG_02122	1.06152	3.20483	19.2185	0.00227712	0.0066206
SJAG_04983	1.06061	7.02378	157.882	8.09453e-07	2.30403e-05
SJAG_04125	1.05781	6.83041	140.842	1.28952e-06	2.9792e-05
SJAG_04072	1.0524	4.04926	13.2823	0.00914153	0.0205485
SJAG_01492	1.05004	0.567427	10.1631	0.0117381	0.0253215
SJAG_03285	1.04862	6.33676	201.534	2.96795e-07	1.24316e-05
SJAG_01273	1.04623	1.07572	18.3954	0.00226013	0.00659354
SJAG_00699	1.03783	5.46403	18.8542	0.00469852	0.0119954
SJAG_04359	1.03726	2.46225	28.532	0.000549311	0.00212786
SJAG_05211	1.03237	3.02904	35.3288	0.000262326	0.00120063
SJAG_04466	1.03153	3.87223	26.6062	0.000836936	0.0029574
SJAG_00450	1.02876	4.38323	74.859	1.60064e-05	0.000167138
SJAG_02957	1.0233	0.996857	22.7139	0.00116716	0.00385461
SJAG_05006	1.02246	2.18109	27.8261	0.000597833	0.00227645
SJAG_06638	1.02155	1.44377	24.989	0.000855387	0.00300353
SJAG_01072	1.02014	7.79664	63.1688	8.02688e-05	0.000503025
SJAG_06204	1.0185	1.12096	20.0344	0.00173734	0.00530258
SJAG_03743	1.01844	6.83261	10.5916	0.0223282	0.0427798
SJAG_00149	1.01722	-0.949672	11.7524	0.00808659	0.0185495
SJAG_03600	1.01629	3.66346	64.3115	2.87682e-05	0.000250407
SJAG_02036	1.01613	0.102172	12.0888	0.00750406	0.0175015
SJAG_04122	1.00684	3.15996	61.0161	3.51707e-05	0.000285781
SJAG_02480	1.00595	3.39932	70.1785	2.05592e-05	0.000195787
SJAG_02267	1.00427	0.0495972	10.0028	0.0122111	0.0261401
SJAG_00315	1.00223	4.463	73.1569	1.75024e-05	0.000177855
SJAG_03948	1.0004	6.73244	65.3396	5.27296e-05	0.000375744
SJAG_03800	0.998087	4.44329	130.652	1.74894e-06	3.73654e-05
SJAG_02532	0.995301	7.59078	201.134	2.99238e-07	1.24329e-05
SJAG_04254	0.995007	0.33592	14.8115	0.00428437	0.0111255
SJAG_01113	0.993702	3.09636	41.4142	0.000148629	0.000785442
SJAG_00140	0.989874	5.14078	50.0385	9.78352e-05	0.000579364
SJAG_02491	0.987015	8.87432	68.8452	3.47141e-05	0.000284708
SJAG_03254	0.98677	10.4675	13.0612	0.0126307	0.0268677
SJAG_04801	0.98569	-0.35473	8.87029	0.0163281	0.0331191
SJAG_00939	0.982372	5.87673	186.88	4.05204e-07	1.55792e-05
SJAG_00703	0.976135	1.27014	27.9157	0.000591391	0.0022573
SJAG_04879	0.975704	5.95147	61.2418	5.33886e-05	0.000377827
SJAG_01537	0.974867	5.06685	125.732	2.0427e-06	4.12706e-05
SJAG_02504	0.967431	4.92744	115.028	2.92363e-06	5.37947e-05
SJAG_03046	0.955016	2.72832	21.1119	0.00147387	0.00465566
SJAG_04976	0.952315	1.82881	15.2038	0.00397506	0.0104328
SJAG_02735	0.940424	0.0129417	8.26088	0.0192632	0.0379518
SJAG_00905	0.935886	2.18203	27.4027	0.000629482	0.00237763
SJAG_03845	0.93342	2.23678	22.7446	0.00116209	0.00384032
SJAG_03363	0.93332	8.06856	50.5364	0.000168077	0.000856509
SJAG_04271	0.928081	1.07995	16.9777	0.0028776	0.00797065
SJAG_02646	0.926492	4.52823	31.9628	0.000461215	0.00185784
SJAG_02623	0.923621	6.70903	156.976	8.28715e-07	2.3459e-05
SJAG_05221	0.921593	3.13132	47.6369	8.90642e-05	0.00054047
SJAG_00870	0.920833	3.02686	15.3893	0.00419212	0.0109135
SJAG_04462	0.919428	4.28184	77.697	1.38465e-05	0.000152105
SJAG_00844	0.918847	4.22211	63.9902	2.93255e-05	0.000251389
SJAG_01869	0.91536	6.63384	16.8972	0.00723259	0.0169683
SJAG_03402	0.914565	4.3804	122.621	2.26012e-06	4.39402e-05
SJAG_03202	0.909146	6.6257	27.9423	0.00137999	0.00439956
SJAG_01928	0.906889	5.25249	141.004	1.28349e-06	2.97861e-05
SJAG_03047	0.906477	5.15087	103.421	4.47661e-06	7.05433e-05
SJAG_03430	0.893362	4.29833	58.4576	4.13882e-05	0.000321617
SJAG_05181	0.892329	5.96982	12.5748	0.0141557	0.0295623
SJAG_04390	0.889661	7.28138	165.954	6.6001e-07	2.12523e-05
SJAG_00806	0.88757	4.88088	112.389	3.2093e-06	5.69497e-05
SJAG_03487	0.886313	4.03941	49.8451	7.52965e-05	0.000481699
SJAG_00246	0.885596	1.61399	13.9511	0.00507392	0.0126897
SJAG_02949	0.884975	2.08838	9.80811	0.0130327	0.027556
SJAG_04080	0.884432	3.55929	34.327	0.000290268	0.00129142
SJAG_04861	0.883953	4.95956	29.0749	0.000697473	0.00258517
SJAG_05314	0.881845	6.12823	67.4779	3.14357e-05	0.000262917
SJAG_02016	0.876664	6.8145	85.5209	9.7605e-06	0.000120302
SJAG_00377	0.87255	2.48993	26.3584	0.000716859	0.00263616
SJAG_01251	0.870089	2.81758	35.6747	0.000253454	0.00117217
SJAG_02073	0.86894	6.64847	42.4832	0.000268738	0.00122417
SJAG_06013	0.859264	1.58913	12.5723	0.00675485	0.0160373
SJAG_06046	0.857537	4.04062	29.2232	0.00050643	0.00199322
SJAG_02561	0.857136	0.504656	11.7618	0.0080696	0.018527
SJAG_01925	0.856894	5.26558	86.5511	9.06986e-06	0.00011595
SJAG_00894	0.856417	5.41859	40.0478	0.000215774	0.00102837
SJAG_01116	0.852992	4.78145	46.8436	9.47591e-05	0.0005657
SJAG_03993	0.852235	5.9259	91.0816	7.41586e-06	0.000100809
SJAG_01385	0.842617	4.75139	79.6999	1.25361e-05	0.000140404
SJAG_00994	0.842562	2.31068	26.6146	0.000694103	0.00257638
SJAG_05319	0.84084	4.36528	70.5793	2.01116e-05	0.000193311
SJAG_04042	0.840162	2.25613	12.1856	0.00734609	0.0172032
SJAG_04097	0.83794	4.21896	36.7297	0.000228594	0.00108048
SJAG_03610	0.836412	2.92575	38.5369	0.000192616	0.000939733
SJAG_04268	0.835622	5.96726	54.2246	7.37466e-05	0.000473154
SJAG_03303	0.835234	9.72452	90.5662	7.5841e-06	0.000102019
SJAG_16456	0.833119	4.13009	76.9489	1.4379e-05	0.00015596
SJAG_03532	0.832164	5.63042	139.318	1.3478e-06	3.06553e-05
SJAG_03778	0.823543	0.516985	12.6693	0.00661602	0.0157823
SJAG_00799	0.818663	3.90312	49.7914	7.55987e-05	0.000482035
SJAG_01214	0.818413	5.90039	73.0929	1.75619e-05	0.000178108
SJAG_02405	0.814803	5.32488	53.3255	5.85245e-05	0.000404505
SJAG_03127	0.81355	11.3825	26.9253	0.000888134	0.00309376
SJAG_04166	0.81351	7.19689	142.5	1.22958e-06	2.9246e-05
SJAG_06309	0.813458	3.77863	36.9174	0.000224492	0.00106499
SJAG_00401	0.812878	5.84606	67.4482	2.396e-05	0.000220827
SJAG_04521	0.812089	0.515921	7.75273	0.0222283	0.042631
SJAG_04032	0.811957	6.3583	162.146	7.25836e-07	2.20422e-05
SJAG_01530	0.806621	4.91775	66.7125	2.49928e-05	0.000226695
SJAG_02668	0.805393	7.19364	81.8822	1.12778e-05	0.000132053
SJAG_06471	0.804615	2.80246	17.0033	0.00286475	0.00794033
SJAG_01694	0.80284	2.36317	14.7888	0.00430313	0.0111686
SJAG_03550	0.802356	4.99258	77.9792	1.3652e-05	0.00015061
SJAG_04659	0.799267	2.16003	19.5289	0.00188093	0.00564717
SJAG_04436	0.798979	5.34476	31.8388	0.000467174	0.00187744
SJAG_02474	0.798755	5.42917	15.8938	0.00561516	0.0137866
SJAG_02435	0.79839	1.66455	9.0585	0.015536	0.0317562
SJAG_02680	0.796403	6.1429	135.225	1.52129e-06	3.32106e-05
SJAG_03323	0.795743	5.68167	160.81	7.50841e-07	2.24903e-05
SJAG_04344	0.794027	5.17846	46.5531	9.69559e-05	0.000576101
SJAG_04195	0.793384	6.51182	58.5915	5.30478e-05	0.000376823
SJAG_01469	0.793221	1.02845	11.8491	0.00791356	0.0181931
SJAG_05336	0.792755	5.06667	37.5454	0.000215325	0.00102718
SJAG_00915	0.791026	5.66786	77.0251	1.43236e-05	0.00015596
SJAG_00865	0.790937	5.20705	57.0556	4.53717e-05	0.000338285
SJAG_03463	0.78872	6.29216	33.1371	0.000587525	0.0022505
SJAG_04575	0.788229	4.39944	55.1753	5.14862e-05	0.000370989
SJAG_00782	0.783926	4.26526	41.8565	0.000143017	0.000765131
SJAG_05004	0.783399	4.39287	28.0428	0.000605944	0.00230323
SJAG_04154	0.782883	1.04468	10.0016	0.0122147	0.0261401
SJAG_01887	0.782204	5.86631	143.612	1.19131e-06	2.88152e-05
SJAG_04880	0.780494	6.93174	77.3735	1.40738e-05	0.000153945
SJAG_01220	0.776376	5.07316	59.3819	3.89964e-05	0.000307396
SJAG_01042	0.771838	4.93896	92.8076	6.88494e-06	9.56097e-05
SJAG_01943	0.770874	4.0852	48.0955	8.59648e-05	0.000526624
SJAG_04877	0.770004	5.57293	87.6101	8.64549e-06	0.000112195
SJAG_05011	0.765085	5.13279	58.8531	4.03432e-05	0.000315236
SJAG_02159	0.760157	2.5924	12.403	0.00700623	0.0165427
SJAG_03166	0.759203	10.8	48.2905	8.46871e-05	0.000519414
SJAG_01673	0.758133	4.71211	25.2751	0.000968077	0.00332502
SJAG_04987	0.756126	3.01872	21.4217	0.00140742	0.00446767
SJAG_00233	0.755934	3.004	18.4247	0.00224919	0.00656546
SJAG_00470	0.755375	4.91325	68.5817	2.24697e-05	0.000208914
SJAG_00909	0.75455	5.11221	54.3118	5.46335e-05	0.000384164
SJAG_06352	0.752826	2.19589	13.9903	0.00503421	0.0126149
SJAG_02351	0.752549	1.68626	10.9819	0.00964731	0.0214792
SJAG_05321	0.752487	4.5769	53.9612	5.59791e-05	0.000391854
SJAG_01252	0.749996	4.1797	27.9469	0.000589169	0.00225513
SJAG_06449	0.747686	4.41075	24	0.00108874	0.00364943
SJAG_06253	0.745938	5.18192	113.215	3.11635e-06	5.55614e-05
SJAG_00113	0.744007	1.58051	14.1576	0.00486908	0.0123089
SJAG_03019	0.743776	3.76193	31.005	0.00041353	0.00169761
SJAG_00614	0.739821	5.50795	126.095	2.01904e-06	4.1115e-05
SJAG_00217	0.736034	4.14478	32.2197	0.000362087	0.00153159
SJAG_00316	0.735144	5.50317	40.7309	0.000158016	0.00081737
SJAG_04778	0.732035	3.95797	29.2438	0.000505215	0.00199148
SJAG_04184	0.731095	3.93199	43.8227	0.000121015	0.000681386
SJAG_02558	0.730112	5.92161	125.199	2.07805e-06	4.16581e-05
SJAG_02229	0.729286	5.37752	46.3269	9.87105e-05	0.000583263
SJAG_00937	0.725431	4.3868	11.157	0.0121173	0.0259925
SJAG_01677	0.720927	5.14886	45.6181	0.000104467	0.000608152
SJAG_00941	0.720567	6.15471	65.1252	2.74146e-05	0.000243098
SJAG_00100	0.718096	0.738524	7.62073	0.02309	0.0439615
SJAG_05326	0.715139	3.84464	33.1069	0.000329446	0.00142719
SJAG_01649	0.714858	5.13056	17.2221	0.00379646	0.0100424
SJAG_02078	0.714831	6.04704	45.0079	0.000131379	0.000723918
SJAG_01054	0.712759	4.38643	29.0916	0.000514265	0.00201943
SJAG_04662	0.710675	3.84751	14.1603	0.00539052	0.0133135
SJAG_04180	0.709841	6.96281	44.9723	0.000144483	0.000770438
SJAG_03700	0.706166	2.99831	31.3816	0.000396668	0.00164412
SJAG_05002	0.705788	1.71359	13.8657	0.0051618	0.0128658
SJAG_04998	0.701257	11.4339	75.5176	1.54701e-05	0.000163072
SJAG_04131	0.699671	5.20136	103.887	4.39689e-06	7.05433e-05
SJAG_03158	0.69963	6.93083	137.224	1.43333e-06	3.19676e-05
SJAG_00497	0.698592	3.3835	30.622	0.000431594	0.00175916
SJAG_04748	0.698008	4.10512	50.1471	7.36236e-05	0.000472954
SJAG_04010	0.697234	3.2348	19.4191	0.00191402	0.00572317
SJAG_02887	0.695392	7.7229	65.2423	2.72262e-05	0.000242261
SJAG_06613	0.69513	5.26931	22.8473	0.00134997	0.00432798
SJAG_04422	0.694997	4.95922	24.7668	0.00100452	0.00341604
SJAG_03428	0.694906	4.81049	39.973	0.000168905	0.000859879
SJAG_04164	0.692524	4.01193	32.4355	0.000353795	0.0015089
SJAG_04642	0.690912	3.41277	24.1328	0.000958964	0.00329956
SJAG_00421	0.688254	9.88655	81.6694	1.13935e-05	0.000132782
SJAG_02917	0.687315	5.49935	40.1877	0.000165677	0.000846793
SJAG_06268	0.686768	4.194	59.7795	3.80202e-05	0.000301818
SJAG_01763	0.681664	2.12368	12.4038	0.00700504	0.0165427
SJAG_01771	0.681578	6.57164	39.0288	0.000235674	0.00110482
SJAG_01911	0.681252	6.17356	153.13	9.17105e-07	2.42765e-05
SJAG_03142	0.680999	4.81966	70.2708	2.0455e-05	0.000195156
SJAG_00473	0.678111	4.48191	74.4106	1.63847e-05	0.000169166
SJAG_00422	0.677301	4.91916	50.5992	7.12046e-05	0.000463189
SJAG_04751	0.67651	2.69578	14.1248	0.0049009	0.0123529
SJAG_03990	0.676384	6.34256	109.851	3.51715e-06	6.08101e-05
SJAG_03325	0.674731	5.97681	28.712	0.000721943	0.00264573
SJAG_00040	0.67341	6.4601	116.298	2.7974e-06	5.2161e-05
SJAG_01670	0.671726	5.71217	34.2024	0.000347941	0.00148763
SJAG_02433	0.668026	4.81329	50.865	6.98283e-05	0.000455964
SJAG_02771	0.665136	5.39811	76.6523	1.45971e-05	0.000157003
SJAG_02303	0.664973	5.05565	70.7188	1.99585e-05	0.000192997
SJAG_00273	0.658151	5.24478	30.3761	0.000443709	0.00180283
SJAG_03437	0.657589	4.37926	21.6483	0.00136115	0.00435441
SJAG_01955	0.657013	5.22458	55.3481	5.08836e-05	0.000367953
SJAG_04222	0.655895	5.67425	54.7098	5.31543e-05	0.000376823
SJAG_00852	0.655605	3.74244	25.0403	0.000849625	0.00298994
SJAG_02888	0.653211	3.59197	38.6272	0.000191009	0.000934858
SJAG_00963	0.652556	5.20967	96.6279	5.86709e-06	8.51471e-05
SJAG_04626	0.652351	11.7748	21.0842	0.00171003	0.00523787
SJAG_02764	0.65154	5.72609	74.6804	1.61558e-05	0.000167138
SJAG_04831	0.650851	6.02288	11.3431	0.0138749	0.0290584
SJAG_02013	0.649848	6.96077	37.3519	0.00027368	0.00124229
SJAG_01838	0.648338	4.62442	59.0049	3.99507e-05	0.000313282
SJAG_04384	0.647777	3.89188	50.5708	7.13536e-05	0.000463233
SJAG_02780	0.647616	7.36809	46.7498	0.000119331	0.000677083
SJAG_06002	0.647366	2.90058	10.9118	0.00980727	0.0217977
SJAG_01224	0.646197	4.81789	23.7434	0.00101118	0.00343189
SJAG_02524	0.645891	6.37296	82.4745	1.09636e-05	0.000129255
SJAG_02469	0.645884	5.67486	48.9798	8.03551e-05	0.000503025
SJAG_04500	0.642234	5.47554	52.4064	6.24618e-05	0.000422168
SJAG_03901	0.640823	6.07007	85.3872	9.56625e-06	0.000119625
SJAG_01228	0.640017	4.50836	37.6015	0.000210288	0.00100782
SJAG_03837	0.639296	6.60332	85.5796	9.48192e-06	0.00011916
SJAG_04336	0.639127	5.59805	77.3158	1.41148e-05	0.000154066
SJAG_03383	0.63699	12.2025	33.1769	0.000327026	0.0014206
SJAG_02170	0.636897	5.31287	66.8866	2.47434e-05	0.000224944
SJAG_03595	0.635194	8.33666	57.0949	4.52537e-05	0.000338179
SJAG_03776	0.635017	6.27401	135.623	1.50325e-06	3.30973e-05
SJAG_00446	0.634488	5.92537	92.8232	6.88035e-06	9.56097e-05
SJAG_02139	0.631433	7.87786	52.9526	6.0084e-05	0.000410707
SJAG_04512	0.631323	5.72331	63.9934	2.93197e-05	0.000251389
SJAG_01119	0.62958	4.94776	80.9011	1.18233e-05	0.000135363
SJAG_03683	0.626954	3.83519	12.244	0.00768999	0.0178222
SJAG_04992	0.626421	6.44388	36.0058	0.000300078	0.00133047
SJAG_01291	0.625324	7.13377	98.5849	5.41765e-06	8.06979e-05
SJAG_01996	0.624969	3.38705	34.795	0.00027678	0.00125085
SJAG_00389	0.62358	5.9044	81.627	1.14167e-05	0.000132782
SJAG_03065	0.622713	4.29719	39.3413	0.000178863	0.000889483
SJAG_00777	0.621618	4.81988	64.3188	2.87558e-05	0.000250407
SJAG_03999	0.620915	2.43807	16.8611	0.00293719	0.00809449
SJAG_00237	0.620798	3.46321	19.7567	0.00181446	0.00548597
SJAG_00639	0.619527	6.40895	69.229	2.167e-05	0.000205227
SJAG_05729	0.618704	5.6865	55.9553	4.88335e-05	0.000356865
SJAG_04410	0.617831	3.95022	22.027	0.00128795	0.0041628
SJAG_00305	0.617361	3.12444	14.7339	0.00434903	0.0112518
SJAG_01755	0.616233	9.95644	53.3927	5.82485e-05	0.000403898
SJAG_05325	0.615907	1.24919	10.1508	0.0117737	0.02538
SJAG_00785	0.615394	6.64144	87.4985	8.68906e-06	0.000112478
SJAG_03735	0.615386	6.15657	20.5791	0.00233627	0.00675446
SJAG_01521	0.614324	6.93664	73.7743	1.69406e-05	0.000173861
SJAG_04021	0.613479	4.77401	33.1082	0.0003294	0.00142719
SJAG_01120	0.613126	6.47706	68.2321	2.29169e-05	0.000212352
SJAG_00419	0.61282	7.41051	18.7006	0.00360116	0.00959316
SJAG_04665	0.612637	6.60457	78.9232	1.30253e-05	0.000144314
SJAG_00832	0.612529	4.06561	30.3594	0.000444544	0.0018048
SJAG_04625	0.611337	5.76968	17.5818	0.00365177	0.00971291
SJAG_03112	0.61077	5.75684	91.8448	7.17506e-06	9.85758e-05
SJAG_00760	0.610598	7.63485	29.2806	0.000737456	0.00268128
SJAG_01280	0.608876	7.87357	52.7876	6.07902e-05	0.000414823
SJAG_01490	0.608413	3.16307	10.8436	0.00996585	0.022055
SJAG_02230	0.608271	5.24206	21.6228	0.00152414	0.00477638
SJAG_03772	0.60776	5.71271	81.351	1.15692e-05	0.000133038
SJAG_03057	0.606475	4.35138	52.4451	6.22899e-05	0.000421705
SJAG_04577	0.605757	7.56085	48.7229	8.19367e-05	0.000508923
SJAG_03796	0.603887	4.71643	36.4093	0.000235812	0.00110482
SJAG_03803	0.603707	3.63821	23.4044	0.00105953	0.00357246
SJAG_00144	0.603242	5.74678	51.3694	6.73054e-05	0.000445704
SJAG_02398	0.602729	1.93614	9.17434	0.0150721	0.0311228
SJAG_03079	0.601946	2.13641	7.21409	0.0260203	0.0485361
SJAG_04576	0.60088	5.2183	55.2967	5.10619e-05	0.000368447
SJAG_02924	0.600744	4.62234	30.3979	0.000442618	0.00179982
SJAG_01500	0.600544	4.25228	51.7795	6.53363e-05	0.000436027
SJAG_00334	0.600148	8.05138	20.4321	0.0026196	0.00740278
SJAG_03616	0.598102	6.2707	26.6668	0.000844033	0.00297636
SJAG_00480	0.597973	8.24737	101.485	4.82704e-06	7.42355e-05
SJAG_06431	0.596733	4.27421	43.8096	0.000121147	0.000681386
SJAG_01190	0.596196	4.72437	10.0144	0.0147533	0.0306858
SJAG_04979	0.594649	6.85692	21.5176	0.00206154	0.00607431
SJAG_00170	0.593749	8.23967	31.6645	0.000475718	0.00190435
SJAG_01078	0.59372	5.94733	75.2598	1.56774e-05	0.000164287
SJAG_02697	0.593576	10.4017	38.269	0.000197483	0.000957132
SJAG_01468	0.592958	4.63397	31.3557	0.000397801	0.00164748
SJAG_01301	0.59217	6.00183	57.4691	4.41494e-05	0.000334989
SJAG_02975	0.591211	1.98757	7.14016	0.026602	0.0494065
SJAG_01487	0.588457	8.05343	43.3118	0.000128308	0.000712332
SJAG_04782	0.587867	6.17356	39.566	0.000175241	0.000882741
SJAG_00687	0.586183	6.52283	58.0742	4.2433e-05	0.000327268
SJAG_00885	0.58461	8.71079	39.7376	0.000172534	0.000873178
SJAG_00543	0.583586	3.45004	12.459	0.00692183	0.0163584
SJAG_01577	0.583327	7.31144	122.283	2.28543e-06	4.42651e-05
SJAG_00041	0.582641	6.37767	84.952	9.76045e-06	0.000120302
SJAG_01144	0.581285	2.5769	8.14567	0.01989	0.0389484
SJAG_03890	0.580013	5.12946	13.9119	0.00597613	0.0144821
SJAG_00094	0.578768	4.23377	19.47	0.0018986	0.00569189
SJAG_00347	0.577573	4.91357	37.8815	0.000204796	0.000986082
SJAG_04199	0.577515	3.68292	23.8364	0.000998405	0.00339813
SJAG_01810	0.577233	5.18184	28.5516	0.000548038	0.00212772
SJAG_03830	0.575621	1.63015	10.5634	0.0106523	0.0233833
SJAG_02762	0.57544	4.30138	49.419	7.77365e-05	0.000493225
SJAG_02304	0.574837	6.21651	40.8093	0.000156752	0.000813477
SJAG_00772	0.574809	7.87968	80.4831	1.20655e-05	0.000136994
SJAG_02224	0.574746	9.50847	39.1316	0.000182328	0.000903909
SJAG_04203	0.573336	6.78475	109.961	3.50302e-06	6.08101e-05
SJAG_01710	0.572829	6.45392	117.248	2.70734e-06	5.12803e-05
SJAG_03590	0.571858	5.16076	59.7936	3.79862e-05	0.000301818
SJAG_01483	0.571809	4.78662	18.6668	0.00216131	0.00633341
SJAG_00860	0.571534	5.45151	63.2207	3.07149e-05	0.000258145
SJAG_00508	0.571275	6.6967	79.7549	1.25023e-05	0.000140331
SJAG_02487	0.568685	4.79914	47.8181	8.78237e-05	0.000535005
SJAG_03458	0.56833	7.5822	64.5865	2.83017e-05	0.000248823
SJAG_03925	0.568317	5.79761	48.7146	8.19887e-05	0.000508923
SJAG_01239	0.567696	4.78509	40.918	0.000155252	0.00080794
SJAG_02432	0.566158	8.5085	26.6149	0.000836065	0.00295635
SJAG_01207	0.565585	4.90488	48.8593	8.1092e-05	0.000505237
SJAG_05021	0.563836	8.53445	26.4573	0.000852048	0.00299626
SJAG_03571	0.561526	3.04574	12.52	0.00683136	0.0161817
SJAG_02585	0.561172	11.0109	12.5911	0.00818801	0.0187154
SJAG_02794	0.560982	4.43245	40.6135	0.000159498	0.000822558
SJAG_04936	0.56024	5.68066	57.845	4.30732e-05	0.000329723
SJAG_03221	0.558716	5.17601	29.2712	0.000503607	0.00199012
SJAG_00685	0.557897	7.30181	20.1018	0.00256222	0.00728508
SJAG_02495	0.557163	6.27609	43.5347	0.000123962	0.000694944
SJAG_04064	0.555595	4.42391	31.9425	0.000373097	0.00157171
SJAG_00047	0.554901	6.4028	41.1546	0.000152049	0.000796906
SJAG_05872	0.55438	4.04874	30.3004	0.000447518	0.00181544
SJAG_00303	0.553747	8.97893	23.3539	0.00126142	0.00408989
SJAG_02294	0.550501	5.61607	36.6892	0.000229491	0.00108372
SJAG_04911	0.550335	5.36947	19.1758	0.00217702	0.00636912
SJAG_01290	0.550039	11.1933	60.0577	3.7355e-05	0.000297915
SJAG_03621	0.548161	3.81728	20.6203	0.00158746	0.0049328
SJAG_04770	0.545808	6.59485	41.2734	0.000150472	0.000791862
SJAG_04076	0.543685	5.33064	25.4053	0.000810025	0.00289005
SJAG_04963	0.542693	5.31343	25.7461	0.000775083	0.00279834
SJAG_04312	0.538904	6.77422	11.9828	0.0110398	0.0240601
SJAG_02496	0.538648	5.94723	14.3409	0.00625816	0.0150664
SJAG_03350	0.53782	5.91713	89.8796	7.81559e-06	0.000104046
SJAG_01849	0.537814	5.44879	17.0358	0.00322846	0.00874502
SJAG_02251	0.537309	5.58867	12.2242	0.00921921	0.0206957
SJAG_03726	0.536138	6.13073	36.6369	0.000230656	0.00108701
SJAG_03717	0.5359	8.73382	52.0415	6.41158e-05	0.000430671
SJAG_00580	0.534876	5.11495	40.4035	0.00016251	0.000833831
SJAG_02485	0.533917	6.46112	104.455	4.30231e-06	6.99227e-05
SJAG_03784	0.532611	8.87422	65.4617	2.68778e-05	0.000239575
SJAG_04089	0.53123	4.02211	19.2988	0.00195112	0.00580378
SJAG_05349	0.52925	5.10203	22.9213	0.00113347	0.00377238
SJAG_01998	0.529239	6.42532	67.1205	2.44133e-05	0.000222854
SJAG_03409	0.529206	4.92908	46.8049	9.50483e-05	0.00056677
SJAG_00627	0.528289	4.151	18.1337	0.00236076	0.00680616
SJAG_00831	0.527391	7.13519	13.7929	0.00771682	0.0178764
SJAG_02979	0.527313	4.0798	25.8581	0.000764002	0.00276414
SJAG_04220	0.525491	6.28506	23.8013	0.001181	0.00389201
SJAG_04177	0.523864	5.50069	14.3027	0.00541445	0.0133598
SJAG_02181	0.522231	5.26243	46.14	0.00010019	0.000588572
SJAG_02359	0.521858	3.35063	18.6639	0.00216236	0.00633341
SJAG_03090	0.521301	2.04094	8.04599	0.0204529	0.0397635
SJAG_04907	0.520864	4.98273	23.586	0.00103329	0.0034931
SJAG_02245	0.520416	7.1818	60.1528	3.71309e-05	0.000296636
SJAG_00365	0.519182	4.15299	24.8387	0.000872526	0.00305592
SJAG_02326	0.517307	6.91264	72.1932	1.8426e-05	0.000182269
SJAG_02707	0.515671	5.62725	20.9642	0.00156583	0.00487735
SJAG_04085	0.514756	7.19243	44.2409	0.000116887	0.000666892
SJAG_01895	0.513217	3.57722	15.8185	0.00354405	0.00947531
SJAG_00270	0.513158	4.95415	23.3204	0.00107194	0.00360016
SJAG_02902	0.512963	6.05685	56.0574	4.84989e-05	0.000355428
SJAG_01664	0.51249	11.1739	28.3195	0.000563395	0.00217261
SJAG_02857	0.512447	7.02336	103.666	4.43449e-06	7.05433e-05
SJAG_03702	0.511368	5.53311	38.3392	0.000196194	0.000953576
SJAG_02274	0.511305	6.18389	49.5983	7.66981e-05	0.000487236
SJAG_03727	0.51057	3.71893	24.3714	0.000928616	0.00321089
SJAG_00872	0.509281	6.48099	65.8175	2.63241e-05	0.000236275
SJAG_04620	0.508641	7.24401	83.1394	1.06235e-05	0.000126749
SJAG_05560	0.506615	7.61898	61.3166	3.45185e-05	0.000283635
SJAG_01624	0.503904	5.98206	37.1788	0.000218928	0.00104051
SJAG_03070	0.503482	6.86427	29.6799	0.000480353	0.00191992
SJAG_01655	0.503372	6.51128	49.2686	7.86214e-05	0.000496394
SJAG_01313	0.501499	6.76831	52.3929	6.25222e-05	0.000422168
SJAG_05236	0.500542	4.29987	22.7731	0.00115742	0.00382735
SJAG_03781	0.499295	6.65213	42.709	0.000132918	0.000731615
SJAG_05030	0.498791	7.20943	67.3906	2.40389e-05	0.000221157
SJAG_01647	0.498548	5.99345	13.5689	0.00690714	0.0163311
SJAG_01525	0.498343	5.56513	41.1816	0.000151689	0.000795827
SJAG_03044	0.497611	6.29299	71.9066	1.87122e-05	0.000183305
SJAG_03801	0.497401	5.50115	26.3279	0.000719624	0.00264255
SJAG_04947	0.496232	6.3385	16.4857	0.00386845	0.0101951
SJAG_00612	0.49591	5.38774	55.337	5.0922e-05	0.000367953
SJAG_04656	0.495394	5.0198	9.58375	0.0151198	0.0311964
SJAG_01575	0.492845	5.77088	54.1089	5.54071e-05	0.000388907
SJAG_00309	0.492257	6.21056	12.8142	0.00829972	0.0189288
SJAG_02774	0.492151	5.80581	61.411	3.43166e-05	0.000283332
SJAG_00441	0.491786	5.31772	42.1538	0.00013939	0.000754347
SJAG_01800	0.490314	4.01512	24.8113	0.000875697	0.0030644
SJAG_03245	0.489569	6.85392	27.6834	0.000608276	0.00230769
SJAG_03457	0.489522	7.92272	90.1047	7.73876e-06	0.00010352
SJAG_00354	0.48886	5.21072	33.021	0.000332443	0.00143446
SJAG_02512	0.486798	6.83885	82.8293	1.07805e-05	0.00012827
SJAG_05023	0.485713	4.54282	27.9082	0.000591927	0.0022573
SJAG_03367	0.48536	6.60117	58.4589	4.13846e-05	0.000321617
SJAG_02883	0.484267	1.86082	8.2694	0.0192178	0.0378939
SJAG_03236	0.482717	5.35417	23.9236	0.000986592	0.00336395
SJAG_01896	0.482672	6.28158	86.0327	9.28692e-06	0.000118139
SJAG_00147	0.479585	5.65667	44.6546	0.000112973	0.00064815
SJAG_01250	0.479181	5.80386	26.7186	0.000685124	0.00255554
SJAG_03068	0.478714	6.90006	42.3768	0.000136745	0.000744724
SJAG_05018	0.477743	7.32963	38.3736	0.000195565	0.000951417
SJAG_02836	0.477343	3.46938	9.0779	0.015457	0.0316513
SJAG_03954	0.476925	5.57457	26.0465	0.00074581	0.00270783
SJAG_02768	0.476902	5.58696	39.5605	0.000175329	0.000882741
SJAG_03316	0.476335	6.30201	20.8911	0.00171793	0.00525581
SJAG_06038	0.476205	3.5981	14.2845	0.00474822	0.0120744
SJAG_06440	0.475346	4.55563	26.6839	0.000688105	0.0025615
SJAG_02645	0.474369	6.92742	29.4927	0.000490838	0.00194973
SJAG_05746	0.473708	5.86167	27.9103	0.000591774	0.0022573
SJAG_04276	0.471485	5.37043	19.9114	0.00177098	0.00538227
SJAG_03460	0.471203	6.83794	57.953	4.27702e-05	0.000329376
SJAG_04919	0.471031	6.85208	18.0207	0.0027814	0.0077584
SJAG_01625	0.470493	5.9876	51.2535	6.78748e-05	0.000448322
SJAG_04174	0.469925	11.4543	11.6889	0.00888864	0.0200413
SJAG_01652	0.469541	7.12031	39.0258	0.000184108	0.00090768
SJAG_01640	0.468705	6.06395	30.667	0.00042942	0.00175168
SJAG_00320	0.467205	5.13222	25.4692	0.000803322	0.00287411
SJAG_01775	0.466479	4.2679	16.2816	0.00325703	0.00879467
SJAG_04531	0.466289	7.35088	64.037	2.92435e-05	0.000251389
SJAG_04739	0.466141	6.08175	40.973	0.000154501	0.000807292
SJAG_02227	0.465832	5.94252	27.489	0.000622866	0.00235783
SJAG_04274	0.462747	6.08308	41.3071	0.000150028	0.00079114
SJAG_00266	0.461986	7.01951	18.033	0.00277813	0.00775348
SJAG_01238	0.461865	6.71474	53.217	5.89729e-05	0.000406187
SJAG_03238	0.461292	5.73329	43.4205	0.000125155	0.000698739
SJAG_01367	0.461214	4.42173	11.9546	0.00772992	0.0178906
SJAG_02990	0.461073	4.75214	18.1094	0.00237039	0.00682629
SJAG_04648	0.459555	3.99529	13.6847	0.00535437	0.0132433
SJAG_00791	0.458408	7.24596	31.4292	0.000394598	0.00164068
SJAG_04449	0.457711	7.49924	23.3306	0.00123648	0.00402676
SJAG_03938	0.456993	6.04837	50.2789	7.29082e-05	0.000470243
SJAG_00211	0.456868	5.68423	25.642	0.000785554	0.00283019
SJAG_00045	0.455834	6.81719	64.221	2.89239e-05	0.000250505
SJAG_02194	0.455241	6.09209	53.1373	5.93049e-05	0.000407385
SJAG_06468	0.454553	5.24018	24.0814	0.000965672	0.00331897
SJAG_00965	0.453736	7.88798	31.0577	0.000411116	0.00169175
SJAG_01461	0.453372	8.57159	22.2063	0.00133035	0.00426773
SJAG_03636	0.452115	4.71572	25.4915	0.000800999	0.00287044
SJAG_01876	0.450264	5.18183	34.3783	0.000288751	0.00128689
SJAG_03924	0.448481	7.60702	10.684	0.0139698	0.0292097
SJAG_00349	0.446798	5.4094	25.961	0.000754001	0.00273372
SJAG_00613	0.446356	4.84993	25.6868	0.000781025	0.00281584
SJAG_00327	0.446236	5.65458	55.3953	5.07202e-05	0.000367953
SJAG_02281	0.446194	7.67649	41.4928	0.000147612	0.000782402
SJAG_00214	0.446087	3.85808	20.4509	0.00162908	0.00502876
SJAG_00818	0.446047	4.95049	35.9142	0.00024753	0.00114993
SJAG_01858	0.445959	5.63988	40.7838	0.000157106	0.000813477
SJAG_04288	0.44541	6.14091	49.37	7.80233e-05	0.000493828
SJAG_02970	0.444686	4.27166	9.01033	0.015734	0.032091
SJAG_04294	0.443829	6.27426	42.6579	0.000133497	0.000732458
SJAG_03219	0.443667	5.97836	20.3285	0.00166002	0.00510287
SJAG_03808	0.443607	3.8167	13.0188	0.00614385	0.0148305
SJAG_04277	0.443383	6.84676	47.4281	9.05217e-05	0.000548023
SJAG_03385	0.443307	4.4671	17.2645	0.00273729	0.00765193
SJAG_00617	0.441655	5.55562	32.4427	0.00035352	0.0015089
SJAG_02559	0.441607	4.92588	23.7604	0.00100883	0.00342842
SJAG_02565	0.440925	6.81628	17.9539	0.00276497	0.00772512
SJAG_00254	0.440484	5.91735	18.2516	0.00233861	0.00675746
SJAG_04040	0.440363	6.43609	48.8579	8.11008e-05	0.000505237
SJAG_04025	0.440155	5.01338	26.5511	0.000699655	0.00258767
SJAG_03868	0.440066	4.05713	7.60419	0.0232972	0.0442742
SJAG_02441	0.439393	5.46318	31.4152	0.000395203	0.00164068
SJAG_03413	0.438882	8.95409	14.4926	0.00508312	0.0127004
SJAG_01538	0.437504	4.86903	27.14	0.000650163	0.00244678
SJAG_02519	0.436124	5.15136	22.1185	0.00127099	0.00411574
SJAG_04746	0.435756	11.1746	31.2783	0.000401208	0.0016576
SJAG_02148	0.435249	4.63215	17.74	0.00252282	0.00718893
SJAG_04233	0.435156	6.22867	33.0472	0.000331523	0.00143169
SJAG_03583	0.434588	7.19924	63.9468	2.94017e-05	0.000251624
SJAG_01498	0.434583	7.20917	34.6202	0.000281726	0.00126323
SJAG_03374	0.433352	6.97241	52.5324	6.19031e-05	0.000420191
SJAG_01452	0.433006	5.83327	23.259	0.00108113	0.00362866
SJAG_00231	0.432994	4.32883	23.612	0.00102959	0.00348289
SJAG_00750	0.43181	4.17997	20.6377	0.00158325	0.00492269
SJAG_04459	0.431724	5.87343	45.6815	0.000103936	0.00060643
SJAG_04309	0.431571	5.16446	26.2691	0.000724998	0.00265283
SJAG_02037	0.431526	4.63389	21.014	0.00149567	0.00470953
SJAG_05259	0.431137	4.54659	20.9367	0.00151315	0.00475034
SJAG_06514	0.431133	5.82524	60.9921	3.52234e-05	0.000285781
SJAG_02174	0.430736	6.40781	42.4316	0.000136104	0.000743004
SJAG_05256	0.430304	2.79137	9.83983	0.0127167	0.0270172
SJAG_02956	0.428002	6.86823	45.3523	0.000106733	0.00061785
SJAG_02867	0.427637	6.29566	49.6917	7.61639e-05	0.000485039
SJAG_01634	0.42757	5.61916	24.365	0.000929407	0.00321147
SJAG_01022	0.424742	5.42593	40.929	0.000155102	0.00080794
SJAG_01226	0.424359	12.1467	9.51772	0.0142206	0.029672
SJAG_01743	0.423719	5.89459	8.25504	0.0230479	0.0439137
SJAG_01364	0.423286	11.6093	19.4388	0.00190802	0.00570856
SJAG_00468	0.423277	11.412	12.1704	0.00737057	0.017237
SJAG_02486	0.42092	3.96535	18.3425	0.00228005	0.0066254
SJAG_02538	0.420146	4.48749	23.3793	0.00106323	0.00358023
SJAG_01560	0.420011	6.63239	20.9973	0.00149941	0.0047161
SJAG_05240	0.419994	6.03364	25.4898	0.000801181	0.00287044
SJAG_02607	0.419711	6.0973	26.7112	0.000685758	0.00255554
SJAG_05344	0.419669	5.42242	34.5241	0.000284489	0.0012723
SJAG_06022	0.419455	6.13357	40.7889	0.000157035	0.000813477
SJAG_02586	0.419441	5.2749	16.594	0.00307954	0.00839905
SJAG_00378	0.419167	6.28164	15.3116	0.00434544	0.0112501
SJAG_01272	0.418745	6.74127	39.8012	0.000171545	0.000870739
SJAG_02472	0.418613	7.02197	64.8083	2.79322e-05	0.000246416
SJAG_00234	0.418466	9.91855	18.8064	0.00211256	0.0062052
SJAG_04993	0.418352	7.2404	15.196	0.00460768	0.0118103
SJAG_03839	0.416433	6.41	48.5274	8.31669e-05	0.00051376
SJAG_03105	0.416393	4.14624	21.9893	0.00129501	0.00418038
SJAG_00472	0.416139	5.74155	15.4918	0.0037655	0.00997936
SJAG_02293	0.415199	6.93437	51.3485	6.74077e-05	0.000445808
SJAG_01545	0.415187	6.61597	38.467	0.000193871	0.00094496
SJAG_02104	0.415001	5.96786	42.0121	0.000141105	0.000759959
SJAG_00891	0.41496	6.09342	39.3865	0.000178127	0.000888393
SJAG_00855	0.414773	4.78259	11.4914	0.00857759	0.0194506
SJAG_01592	0.413674	7.86301	28.2818	0.000565938	0.00217879
SJAG_04307	0.412697	7.80041	72.9446	1.77008e-05	0.000178892
SJAG_01861	0.411291	7.4379	14.537	0.00531612	0.0131676
SJAG_01075	0.409978	6.46476	36.6296	0.00023082	0.00108701
SJAG_00578	0.409788	5.00112	17.2914	0.00272461	0.00762891
SJAG_00850	0.409323	6.536	38.179	0.000199152	0.000962507
SJAG_01886	0.408946	5.00858	15.4141	0.00382066	0.0100939
SJAG_01330	0.407506	4.79198	17.3113	0.00271521	0.00761672
SJAG_02239	0.407166	6.58433	34.3503	0.000289579	0.00128946
SJAG_03489	0.407128	4.39702	20.7461	0.00155738	0.00485692
SJAG_01086	0.406656	5.55887	32.8176	0.000339675	0.00146077
SJAG_02596	0.406457	5.3227	15.1989	0.00397879	0.0104372
SJAG_00643	0.404644	5.83231	28.4543	0.000554411	0.00214439
SJAG_00363	0.403716	5.25307	10.3868	0.0113133	0.0245209
SJAG_01833	0.403181	6.66003	57.3851	4.43943e-05	0.000335366
SJAG_03869	0.403076	7.03398	14.5623	0.00501695	0.0126074
SJAG_00322	0.401642	5.66811	24.2947	0.000938234	0.00323546
SJAG_02154	0.401452	7.09704	26.5119	0.000703112	0.00259859
SJAG_02409	0.4011	5.91347	10.5387	0.0118331	0.0254548
SJAG_01408	0.401062	6.66695	26.3024	0.000721948	0.00264573
SJAG_02784	0.399241	5.98882	13.4666	0.00606241	0.0146682
SJAG_03053	0.399215	6.13541	24.7955	0.000877531	0.00306719
SJAG_03412	0.397573	6.35445	23.9371	0.000984781	0.00335999
SJAG_00146	0.397022	4.32667	12.7809	0.00646048	0.0154596
SJAG_00065	0.396836	5.89354	50.6064	7.11672e-05	0.000463189
SJAG_00174	0.395197	6.88113	31.4508	0.000393662	0.00163824
SJAG_00348	0.394778	5.86353	30.8334	0.000421507	0.00172349
SJAG_03549	0.394757	6.62775	53.5309	5.76864e-05	0.00040108
SJAG_04828	0.394644	5.86969	11.2164	0.0099392	0.0220339
SJAG_00948	0.394587	6.59216	39.5339	0.000175752	0.000882741
SJAG_01623	0.39352	5.37738	16.8707	0.00293225	0.00808724
SJAG_04890	0.393424	6.3596	24.8841	0.000867308	0.00303971
SJAG_04208	0.392728	6.58284	20.6893	0.00157087	0.0048901
SJAG_04272	0.392523	6.00515	25.0795	0.000845261	0.00297865
SJAG_03601	0.392332	5.1512	22.5563	0.00119358	0.00391677
SJAG_02750	0.391409	5.96721	36.6774	0.000229753	0.00108396
SJAG_03155	0.390742	5.18855	9.89088	0.0125556	0.0267521
SJAG_01463	0.390237	5.0406	30.0741	0.000459164	0.00185393
SJAG_00326	0.389691	5.28881	20.4724	0.00162372	0.00501825
SJAG_02025	0.38948	7.6998	36.3099	0.00023811	0.00111219
SJAG_03394	0.388052	4.8187	20.8199	0.00154008	0.00481556
SJAG_02375	0.387395	5.8599	16.7903	0.00297413	0.00818084
SJAG_02879	0.387128	6.51042	24.9851	0.000855818	0.00300353
SJAG_02549	0.386687	5.74604	26.1398	0.000737005	0.00268128
SJAG_03942	0.385988	9.03265	53.916	5.61555e-05	0.000392555
SJAG_06392	0.384669	5.2238	28.36	0.000560675	0.00216374
SJAG_04815	0.384486	4.32302	10.8195	0.0100227	0.0221712
SJAG_03761	0.384411	6.47814	34.294	0.00029125	0.00129467
SJAG_03106	0.384009	4.46673	11.5106	0.00854021	0.0193829
SJAG_02864	0.383614	5.89546	14.9359	0.0041832	0.0109013
SJAG_02244	0.382948	7.19799	10.89	0.0115913	0.0250406
SJAG_02069	0.382863	5.38774	16.7658	0.00298706	0.00820328
SJAG_04855	0.382557	6.25911	18.0902	0.00237803	0.00683946
SJAG_03502	0.382148	5.99956	26.9282	0.000667454	0.00250089
SJAG_02262	0.381862	4.50115	21.8089	0.0013295	0.00426765
SJAG_00300	0.381097	7.33886	40.6744	0.000158637	0.000818937
SJAG_00169	0.379558	5.95364	39.4739	0.000176715	0.000884776
SJAG_02786	0.379041	11.68	22.4674	0.00120882	0.00395669
SJAG_00876	0.378503	10.2893	29.9806	0.000464081	0.00186647
SJAG_04611	0.378177	6.25985	17.5846	0.00259058	0.00734947
SJAG_02489	0.378062	7.37554	31.05	0.00041147	0.00169185
SJAG_01908	0.377269	6.71348	14.3585	0.00502445	0.0126089
SJAG_02873	0.376777	5.87642	9.78986	0.0138522	0.0290225
SJAG_04859	0.376215	7.2062	19.4531	0.00190369	0.0056989
SJAG_03793	0.376083	7.889	32.7293	0.000342873	0.00147084
SJAG_01770	0.376064	4.75939	14.3412	0.00469545	0.0119935
SJAG_02302	0.375186	3.90483	13.1681	0.00595485	0.0144442
SJAG_01567	0.375096	5.36461	21.5221	0.00138669	0.00441764
SJAG_05740	0.3749	4.82331	16.3531	0.00321534	0.00871864
SJAG_05289	0.374131	4.30762	13.0117	0.00615304	0.014841
SJAG_05028	0.373189	5.53788	26.4735	0.000706519	0.00260351
SJAG_01277	0.372914	6.54133	33.1881	0.000326642	0.0014206
SJAG_04335	0.372189	6.39855	45.791	0.000103026	0.000602483
SJAG_00918	0.37184	5.31171	23.835	0.000998597	0.00339813
SJAG_01875	0.371679	4.25199	16.5448	0.00310669	0.00845073
SJAG_01671	0.371664	4.43807	12.047	0.00757344	0.0176235
SJAG_00991	0.371493	6.77808	28.0728	0.000580298	0.00222613
SJAG_01852	0.371418	5.81981	19.1931	0.00198445	0.00588593
SJAG_04956	0.370799	5.9604	28.6589	0.000541113	0.0021056
SJAG_03270	0.369943	7.82702	42.603	0.000134124	0.000735113
SJAG_03627	0.369809	5.35881	12.9237	0.00626809	0.0150762
SJAG_01579	0.367216	5.99633	35.1985	0.000265767	0.00121171
SJAG_02827	0.366371	6.68451	35.3208	0.000262534	0.00120063
SJAG_05031	0.366094	7.10703	27.9371	0.000589867	0.00225612
SJAG_00509	0.366026	4.36215	11.3024	0.00895625	0.0201672
SJAG_02438	0.36504	4.41552	17.4573	0.00264771	0.00747346
SJAG_01221	0.364957	4.91846	22.5132	0.00120095	0.00393844
SJAG_03426	0.364639	4.21815	9.75916	0.0129766	0.0274786
SJAG_00739	0.364629	6.34256	35.4183	0.000259994	0.00119384
SJAG_01924	0.364382	7.69956	34.8194	0.000276098	0.00124996
SJAG_03891	0.364307	5.51177	35.7798	0.000250834	0.00116214
SJAG_00741	0.364137	6.11748	16.4275	0.00317263	0.00861189
SJAG_04973	0.363648	4.48135	13.3765	0.00570309	0.0139451
SJAG_04525	0.363364	8.12697	26.3481	0.00071779	0.0026377
SJAG_03844	0.362816	6.08478	25.1356	0.000839058	0.00296084
SJAG_03960	0.362675	5.10195	10.7482	0.0101932	0.0225001
SJAG_01504	0.361834	5.47828	19.8714	0.00178211	0.00540721
SJAG_04524	0.361517	6.6282	28.5347	0.000549138	0.00212786
SJAG_00376	0.361347	6.50024	17.2029	0.00276674	0.00772587
SJAG_04012	0.36117	7.06433	11.5371	0.00925869	0.0207666
SJAG_01868	0.360772	9.62956	26.1208	0.000738782	0.00268421
SJAG_04215	0.360364	6.39168	41.2475	0.000150815	0.000792684
SJAG_03244	0.359947	7.13794	38.5387	0.000192584	0.000939733
SJAG_01303	0.359756	4.27104	8.35419	0.0187735	0.0372864
SJAG_03791	0.359141	4.71988	22.9087	0.00113548	0.00377417
SJAG_02745	0.358803	5.88964	8.59704	0.0188273	0.0373358
SJAG_03439	0.358126	5.51268	27.0908	0.000654131	0.00245812
SJAG_03994	0.358099	5.1064	19.2833	0.00195596	0.00581147
SJAG_01363	0.357917	4.81518	8.15344	0.0198469	0.0388788
SJAG_04574	0.357712	4.60522	9.61334	0.0134633	0.0283577
SJAG_03051	0.356893	4.49229	17.0853	0.00282398	0.00784742
SJAG_06586	0.356061	5.06768	16.6724	0.00303689	0.0083047
SJAG_01249	0.354997	4.71461	13.7073	0.00532978	0.0131888
SJAG_02089	0.354628	4.69329	7.93143	0.0211246	0.0408536
SJAG_04781	0.353755	6.87181	39.4868	0.000176507	0.000884597
SJAG_03618	0.353468	5.94641	40.8966	0.000155546	0.00080865
SJAG_00730	0.352095	5.34699	15.4116	0.00382244	0.0100939
SJAG_01662	0.352091	7.08827	16.4561	0.00315638	0.00857232
SJAG_02905	0.351704	5.36573	19.0595	0.00202762	0.00599672
SJAG_00615	0.351509	5.19995	9.88404	0.0125771	0.0267867
SJAG_02587	0.351503	5.37132	12.7936	0.00644302	0.0154321
SJAG_04654	0.350979	5.83502	29.8702	0.000469973	0.00188534
SJAG_04018	0.350506	6.83022	17.6524	0.00256073	0.00728485
SJAG_02289	0.350393	5.18908	10.6435	0.0104503	0.0229889
SJAG_01355	0.349921	5.74932	21.9241	0.00130734	0.004207
SJAG_02527	0.349038	3.82378	13.8045	0.00522589	0.0129941
SJAG_00731	0.348944	7.28692	24.0395	0.000971164	0.00333056
SJAG_03131	0.348699	3.93404	10.1214	0.0118588	0.0254994
SJAG_03551	0.348357	5.4176	24.3277	0.000934083	0.00322331
SJAG_03998	0.347986	3.98651	12.3599	0.00707202	0.0166522
SJAG_01174	0.347254	5.76995	31.6468	0.000385301	0.00161126
SJAG_02775	0.347236	6.24799	37.7287	0.00020777	0.000998538
SJAG_04212	0.347178	5.02616	10.8768	0.00988823	0.0219542
SJAG_01082	0.345935	5.71786	21.5556	0.00137985	0.00439956
SJAG_01083	0.345756	5.92737	29.3348	0.000499901	0.00198115
SJAG_03164	0.345561	6.42366	20.5332	0.00160869	0.00498675
SJAG_00166	0.345306	9.90683	19.6661	0.00184054	0.00555178
SJAG_04824	0.344794	7.35846	42.4503	0.000135887	0.000743004
SJAG_03029	0.344605	4.52582	19.2429	0.00196867	0.00584251
SJAG_04840	0.343512	4.16583	12.6791	0.00660208	0.0157691
SJAG_03685	0.343497	6.11837	31.4158	0.000395177	0.00164068
SJAG_01409	0.342669	6.21458	17.8038	0.00249564	0.00713118
SJAG_00735	0.342655	6.99539	13.5012	0.00569912	0.013942
SJAG_01626	0.342419	6.77581	19.0808	0.00202065	0.00597955
SJAG_01462	0.342411	5.04213	18.2971	0.00229731	0.00665676
SJAG_03548	0.342247	8.08809	40.9219	0.000155199	0.00080794
SJAG_04093	0.341686	5.66842	25.928	0.000757189	0.00274334
SJAG_03322	0.340895	6.12995	25.5447	0.000795495	0.00286001
SJAG_01163	0.340337	5.96358	22.8096	0.00115146	0.003815
SJAG_02923	0.338833	6.14182	18.4648	0.00223436	0.00652946
SJAG_00301	0.338795	5.38928	17.3846	0.00268109	0.00754759
SJAG_00618	0.338764	6.40337	41.2383	0.000150936	0.000792684
SJAG_01000	0.338468	5.18157	19.8128	0.00179854	0.00544422
SJAG_00569	0.338395	4.69746	8.25752	0.0192811	0.0379726
SJAG_00873	0.338381	6.23986	27.1539	0.000649048	0.00244437
SJAG_04181	0.338109	7.14801	42.3068	0.000137568	0.00074684
SJAG_01495	0.338074	4.76511	12.4919	0.00687282	0.0162575
SJAG_03411	0.338045	6.35967	17.5867	0.00258963	0.00734947
SJAG_02100	0.337929	6.41172	39.564	0.000175272	0.000882741
SJAG_01637	0.337792	5.44517	15.0107	0.0041237	0.0107517
SJAG_02166	0.337729	5.02306	17.5555	0.00260349	0.00737326
SJAG_03858	0.337336	5.56349	12.8069	0.00642493	0.0153959
SJAG_00797	0.336937	5.01438	16.6894	0.00302776	0.00829293
SJAG_00366	0.336031	5.83042	14.9166	0.00419871	0.0109251
SJAG_03617	0.334886	7.33271	30.0539	0.000460221	0.00185674
SJAG_00542	0.334741	4.46039	16.3371	0.00322457	0.00873907
SJAG_03429	0.334313	5.60821	19.4145	0.00191541	0.00572402
SJAG_02848	0.333846	6.59933	38.289	0.000197114	0.000956245
SJAG_05180	0.333699	3.88505	8.92103	0.0161097	0.0327534
SJAG_04453	0.333619	6.80406	23.7125	0.00101548	0.0034442
SJAG_01811	0.333541	8.8597	13.382	0.00569657	0.013942
SJAG_02299	0.333438	5.47251	15.0577	0.00408693	0.010672
SJAG_00620	0.33311	6.869	8.81455	0.0179832	0.0358734
SJAG_01899	0.332732	7.26783	34.8818	0.000274364	0.0012443
SJAG_01786	0.33198	6.43778	31.9602	0.000372382	0.00156998
SJAG_02261	0.331821	5.00358	22.1832	0.00125917	0.00408516
SJAG_02756	0.331688	9.0175	23.025	0.00111707	0.00372502
SJAG_03081	0.331559	4.99386	9.5975	0.0135175	0.0284254
SJAG_00903	0.33129	4.42648	7.63571	0.0229902	0.0438362
SJAG_00649	0.331078	6.16894	33.6913	0.000309915	0.00136585
SJAG_00101	0.33098	3.70974	11.0911	0.00940461	0.0210373
SJAG_01573	0.330744	6.00811	26.2382	0.000727848	0.0026576
SJAG_05207	0.329834	5.11289	20.9477	0.00151064	0.00474647
SJAG_02334	0.329188	6.92406	8.10056	0.0220532	0.042379
SJAG_01085	0.329073	6.52891	17.8305	0.0024844	0.00710822
SJAG_01541	0.328554	5.70872	7.5062	0.0251857	0.0471672
SJAG_01648	0.328489	5.76278	24.7692	0.000880596	0.00307373
SJAG_00298	0.328242	5.45683	24.5028	0.000912398	0.00316331
SJAG_02087	0.328221	5.45835	8.50798	0.0179997	0.035888
SJAG_01994	0.328001	5.99463	22.3278	0.00123323	0.00401873
SJAG_02770	0.327948	7.28955	33.8619	0.000304486	0.00134545
SJAG_05231	0.327001	2.84768	7.10482	0.0268858	0.0497542
SJAG_05230	0.326879	7.40669	38.7826	0.000188281	0.000926479
SJAG_03218	0.326427	5.69498	22.0044	0.00129217	0.00417382
SJAG_03900	0.325527	6.70209	13.5378	0.00551715	0.0135807
SJAG_04661	0.325413	4.87769	8.51493	0.0179657	0.0358619
SJAG_03351	0.32527	5.21754	10.7701	0.0101406	0.0223936
SJAG_02551	0.324414	6.95683	33.0981	0.000329751	0.00142719
SJAG_02589	0.324115	6.49249	22.2525	0.00124665	0.00405221
SJAG_03584	0.323811	5.55228	24.6125	0.000899142	0.00312576
SJAG_01016	0.323778	6.42811	32.9992	0.000333207	0.00143655
SJAG_04528	0.323519	6.71827	41.799	0.000143731	0.000767361
SJAG_00745	0.323386	5.90168	14.5966	0.0044664	0.011494
SJAG_02384	0.321633	8.07432	32.2571	0.000360633	0.00152795
SJAG_04909	0.321006	7.32429	23.9723	0.000980077	0.0033506
SJAG_03189	0.319406	4.19676	9.18903	0.0150146	0.0310663
SJAG_04287	0.319248	4.99193	12.2976	0.00716846	0.0168485
SJAG_04932	0.317693	5.10553	21.1159	0.00147297	0.00465566
SJAG_01312	0.317473	5.59096	21.6667	0.00135747	0.00434932
SJAG_02749	0.31734	10.4401	13.7626	0.00527036	0.0130819
SJAG_02101	0.317265	8.65821	25.5224	0.000797796	0.00286229
SJAG_00577	0.316898	5.081	12.3687	0.00705856	0.0166357
SJAG_02868	0.31675	6.73168	18.3535	0.00227589	0.0066206
SJAG_02625	0.316593	6.7173	11.6475	0.00827953	0.0188911
SJAG_03862	0.316458	5.31497	11.8684	0.00787946	0.0181309
SJAG_00923	0.31619	6.2339	10.0634	0.0122588	0.0262172
SJAG_04912	0.31466	5.43042	21.9483	0.00130274	0.00419746
SJAG_04558	0.314511	4.6827	10.3321	0.0112637	0.0244443
SJAG_04960	0.313793	6.80904	29.0934	0.000514162	0.00201943
SJAG_01403	0.313594	6.26758	30.2807	0.00044852	0.00181808
SJAG_02074	0.313382	5.8013	7.81791	0.0228307	0.0435804
SJAG_00808	0.31268	7.99812	18.0643	0.00238839	0.00685623
SJAG_04290	0.312367	6.76852	9.05028	0.0166034	0.0336112
SJAG_01944	0.311093	6.78211	10.4457	0.0112417	0.0244145
SJAG_01430	0.311063	5.24855	8.04947	0.0204329	0.0397397
SJAG_00986	0.311051	7.56764	22.3973	0.00122101	0.00398899
SJAG_02296	0.310654	7.6439	36.406	0.000235888	0.00110482
SJAG_04645	0.310648	6.88039	9.09915	0.0163981	0.033248
SJAG_03754	0.309644	5.58998	16.1016	0.00336503	0.00906254
SJAG_03937	0.30883	5.00668	14.1359	0.00489006	0.0123438
SJAG_03843	0.30697	6.66734	26.869	0.000672384	0.00251753
SJAG_04147	0.306298	6.89874	24.1733	0.000953726	0.00328449
SJAG_01497	0.306195	7.43134	35.2742	0.00026376	0.00120362
SJAG_00640	0.305476	5.21854	21.0218	0.0014939	0.00470739
SJAG_02149	0.304372	5.36786	18.2314	0.00232257	0.00671864
SJAG_00667	0.304292	6.67283	14.5901	0.00447206	0.0115028
SJAG_04539	0.304196	7.30253	31.6872	0.000383604	0.00160939
SJAG_01074	0.303818	6.90909	13.1939	0.00592298	0.0143872
SJAG_04424	0.303775	7.68038	10.1549	0.0125956	0.0268151
SJAG_04369	0.303638	6.27528	27.4435	0.000626347	0.00236817
SJAG_04188	0.303555	11.1109	16.4839	0.0031407	0.00853423
SJAG_01941	0.302881	4.8863	8.20094	0.0195862	0.0384851
SJAG_03278	0.302155	5.5743	14.6552	0.00441584	0.0113923
SJAG_00691	0.30185	7.1047	19.3053	0.0019491	0.00580378
SJAG_04112	0.301413	5.24584	17.0026	0.00286512	0.00794033
SJAG_04820	0.301168	5.64828	18.0988	0.00237462	0.00683465
SJAG_01752	0.300567	7.33032	15.9392	0.00346635	0.00929652
SJAG_03160	0.300483	6.1458	12.2911	0.00717863	0.0168647
SJAG_04974	0.300463	8.00916	26.7988	0.000678291	0.00253412
SJAG_02291	0.300199	4.28297	10.339	0.0112447	0.0244145
SJAG_00550	0.299786	5.71382	15.7343	0.00359956	0.00959316
SJAG_04889	0.299741	4.12407	7.37966	0.0247741	0.046447
SJAG_03542	0.299452	9.3286	14.5307	0.00452419	0.0116137
SJAG_01534	0.29904	7.01159	21.2627	0.00144104	0.00456596
SJAG_00804	0.298607	5.95604	22.3673	0.00122627	0.00399858
SJAG_02862	0.298402	6.80331	33.6634	0.000310815	0.00136748
SJAG_04479	0.29839	6.7411	17.5934	0.00258664	0.00734641
SJAG_03996	0.298179	6.36992	14.6449	0.00442471	0.0114095
SJAG_04875	0.298059	12.3972	10.5249	0.0107512	0.0235401
SJAG_03360	0.298	8.68369	19.9111	0.00177106	0.00538227
SJAG_02361	0.297394	4.92893	12.5991	0.00671624	0.0159677
SJAG_00917	0.296464	4.26085	12.3713	0.00705456	0.0166339
SJAG_02119	0.294832	5.82062	26.5556	0.000699263	0.00258767
SJAG_04647	0.294812	4.33183	11.7272	0.00813249	0.0186392
SJAG_02605	0.294717	7.05832	30.0448	0.000460698	0.00185721
SJAG_04740	0.294382	8.31015	22.9697	0.00112578	0.00375164
SJAG_03730	0.293577	7.98486	22.0945	0.00127541	0.00412747
SJAG_03387	0.292356	5.71079	15.9958	0.0034306	0.00921503
SJAG_00343	0.292166	6.22234	9.13317	0.015235	0.0313177
SJAG_03611	0.291996	5.30268	15.3311	0.0038807	0.0102163
SJAG_04321	0.29192	7.40414	31.5857	0.000387883	0.00161943
SJAG_02225	0.291768	4.69256	15.3629	0.00385759	0.0101763
SJAG_01830	0.291702	4.90414	12.183	0.00735029	0.0172052
SJAG_03054	0.291059	5.01793	11.8975	0.00782866	0.0180624
SJAG_00434	0.290943	6.07755	25.5268	0.000797343	0.00286229
SJAG_01938	0.290719	6.13814	29.6064	0.000484434	0.00193174
SJAG_03033	0.290198	6.64064	16.9589	0.00288712	0.00798414
SJAG_03634	0.290169	5.70373	20.6131	0.00158921	0.00493526
SJAG_04144	0.288795	7.80656	21.6376	0.00136329	0.00435713
SJAG_01839	0.288791	8.05458	13.5081	0.00555081	0.013657
SJAG_03448	0.288683	6.73615	25.3535	0.000815498	0.00290356
SJAG_03984	0.288665	6.57946	24.4799	0.000915207	0.00317091
SJAG_04566	0.287965	5.63248	7.41205	0.0245392	0.0461072
SJAG_03086	0.286071	7.31097	21.6193	0.00136697	0.00436618
SJAG_02093	0.285344	6.69658	26.3015	0.000722029	0.00264573
SJAG_00871	0.284094	6.48877	10.3909	0.0111042	0.0241796
SJAG_01149	0.282787	5.05687	7.86071	0.021553	0.0416041
SJAG_05013	0.282583	6.3014	25.1643	0.000835913	0.00295635
SJAG_05277	0.282548	5.63732	14.1644	0.00486253	0.0122984
SJAG_03851	0.282164	5.57004	7.08994	0.0270064	0.0499415
SJAG_03798	0.28174	6.65811	11.8789	0.00786108	0.0181047
SJAG_02286	0.281178	4.08784	7.60532	0.0231933	0.0441256
SJAG_04249	0.280049	8.98156	19.7076	0.00182854	0.00552208
SJAG_03535	0.278846	7.07711	29.345	0.000499309	0.00198032
SJAG_04914	0.278805	6.195	23.2004	0.00109001	0.00365131
SJAG_03444	0.277618	6.60647	7.91065	0.021802	0.0419746
SJAG_00297	0.277338	6.18492	16.9097	0.0029122	0.00804054
SJAG_00959	0.275586	7.20261	17.6881	0.00254521	0.00724469
SJAG_01807	0.274963	4.89608	11.9881	0.0076728	0.0177984
SJAG_04062	0.274894	7.47943	22.701	0.0011693	0.00385921
SJAG_00524	0.273808	5.40923	14.2772	0.00475504	0.0120858
SJAG_01121	0.272988	8.2908	31.4887	0.000392028	0.00163349
SJAG_04224	0.272835	8.0254	27.108	0.000652737	0.00245467
SJAG_02499	0.27193	7.16723	9.269	0.0147058	0.0305995
SJAG_02466	0.271773	5.53774	11.0038	0.00959806	0.0213881
SJAG_00126	0.270962	6.48117	15.7267	0.00360458	0.00959731
SJAG_02341	0.270396	7.1913	28.9983	0.000519914	0.00203851
SJAG_02685	0.270168	6.99403	12.0689	0.00753692	0.0175623
SJAG_03301	0.268636	6.01435	17.1315	0.0028013	0.00779703
SJAG_05213	0.268354	7.71575	14.7684	0.00432011	0.0112014
SJAG_01021	0.266069	6.16976	11.725	0.00813648	0.0186392
SJAG_01547	0.265835	4.70265	7.85365	0.0215964	0.0416565
SJAG_01862	0.265751	7.42404	7.84349	0.0227511	0.0434768
SJAG_04433	0.265308	5.89587	8.36074	0.0187397	0.0372336
SJAG_01429	0.265168	4.86424	11.8901	0.0078416	0.0180841
SJAG_02217	0.26368	4.97983	9.22233	0.014885	0.0308626
SJAG_02030	0.263274	8.02587	9.94511	0.0123873	0.0264371
SJAG_01383	0.263215	6.76017	13.0081	0.00615763	0.0148452
SJAG_03687	0.262897	6.07167	19.6196	0.0018541	0.00557964
SJAG_00512	0.261689	5.88693	7.88103	0.0214288	0.0413798
SJAG_00352	0.260265	6.30398	24.0505	0.000969726	0.00332847
SJAG_03992	0.260142	5.50847	9.25119	0.0147739	0.0307039
SJAG_04671	0.26001	5.89585	9.17634	0.0150643	0.0311191
SJAG_00968	0.25915	5.31153	10.1959	0.0116441	0.0251342
SJAG_01745	0.258801	6.43917	25.7254	0.000777147	0.00280383
SJAG_03421	0.25836	5.54257	13.9742	0.0050505	0.0126434
SJAG_02813	0.257812	5.78726	12.8101	0.00642055	0.0153926
SJAG_02070	0.257754	7.19704	19.1181	0.00200855	0.00595059
SJAG_01076	0.257441	6.16135	10.8759	0.00989047	0.0219542
SJAG_05029	0.256826	7.26781	8.44289	0.0183353	0.0365148
SJAG_03797	0.255414	6.54603	10.9889	0.00963155	0.0214534
SJAG_03734	0.255172	6.14901	14.0667	0.00495802	0.0124786
SJAG_03495	0.255154	5.28183	11.0153	0.00957223	0.0213397
SJAG_04000	0.254997	4.14359	7.78197	0.0220429	0.042375
SJAG_05224	0.254834	5.7783	7.64697	0.0229154	0.0437099
SJAG_02349	0.254653	6.31548	16.9743	0.00287932	0.00797113
SJAG_01656	0.254512	5.12993	10.3199	0.0112971	0.0245042
SJAG_04701	0.254311	5.49133	7.82222	0.0217908	0.0419686
SJAG_00690	0.254223	4.79889	10.0121	0.012183	0.0261093
SJAG_02354	0.253864	7.33745	15.3413	0.0038733	0.0102021
SJAG_03718	0.253727	4.53585	9.22204	0.0148861	0.0308626
SJAG_03678	0.253413	7.16457	19.9662	0.00175588	0.00534335
SJAG_02340	0.253357	10.6342	9.5928	0.0135336	0.0284477
SJAG_00164	0.253226	6.79246	21.2806	0.0014372	0.0045566
SJAG_03874	0.252912	5.37231	12.5326	0.00681277	0.0161451
SJAG_02688	0.25268	5.66794	15.1074	0.00404849	0.0106039
SJAG_01308	0.252255	4.04973	7.32161	0.0252024	0.0471813
SJAG_04434	0.250812	7.11553	16.164	0.00332709	0.00897443
SJAG_03231	0.250589	7.85926	19.0144	0.00204242	0.00602666
SJAG_05736	0.250581	6.04958	8.66007	0.0172732	0.0346946
SJAG_03451	0.249771	4.86185	9.11071	0.0153247	0.031468
SJAG_00646	0.248504	5.46608	12.9056	0.0062921	0.0151198
SJAG_04587	0.247944	7.07824	15.5444	0.00372871	0.00989713
SJAG_02383	0.247348	6.98851	18.9672	0.00205809	0.00606942
SJAG_01780	0.246946	5.66413	14.3764	0.00466303	0.0119285
SJAG_02498	0.24641	6.34548	7.12155	0.026751	0.0495826
SJAG_03865	0.246392	7.34988	19.828	0.00179426	0.00543447
SJAG_03857	0.245814	6.65434	8.35069	0.0187915	0.0372935
SJAG_02322	0.245686	7.96695	14.3495	0.00468771	0.0119797
SJAG_04283	0.245493	6.09162	7.74323	0.0222889	0.0427205
SJAG_01282	0.245452	6.38544	13.1281	0.00600487	0.0145449
SJAG_01818	0.244296	7.47536	16.9128	0.00291058	0.00804037
SJAG_03630	0.244064	7.05011	11.6513	0.00827255	0.0188885
SJAG_00379	0.243988	6.28702	13.4888	0.00557284	0.0136981
SJAG_01232	0.243835	4.70518	7.28231	0.0254976	0.0476819
SJAG_00253	0.24371	7.58046	21.4456	0.00140244	0.00446011
SJAG_01870	0.243368	5.91157	9.77333	0.0129305	0.0274245
SJAG_04700	0.242798	6.60442	11.5822	0.00840274	0.0191383
SJAG_03071	0.242325	4.86712	8.24609	0.0193423	0.0380583
SJAG_03396	0.241435	8.38314	17.3732	0.00268637	0.00754882
SJAG_03703	0.241403	6.64038	15.0805	0.00406921	0.0106365
SJAG_03321	0.241329	8.29995	22.5689	0.00119145	0.00391228
SJAG_01433	0.24118	4.61163	8.91676	0.0161279	0.0327775
SJAG_03128	0.240517	7.4736	20.4556	0.00162792	0.0050282
SJAG_02431	0.240206	6.36642	16.0473	0.0033985	0.00914313
SJAG_02178	0.240198	6.21981	12.9803	0.00619374	0.0149252
SJAG_00213	0.23963	6.58252	7.73482	0.0223428	0.0427919
SJAG_02492	0.23907	7.00987	9.05774	0.0155391	0.0317562
SJAG_04229	0.238782	8.06484	8.02507	0.0205736	0.0399679
SJAG_03180	0.237438	4.30414	7.84458	0.0216522	0.0417486
SJAG_02840	0.237336	11.2301	7.54586	0.0235973	0.0446633
SJAG_05249	0.237316	3.95886	7.09529	0.026963	0.0498791
SJAG_01264	0.23685	8.7304	9.13962	0.0152093	0.0313177
SJAG_00295	0.236601	5.82463	7.56176	0.0234885	0.044539
SJAG_04162	0.236106	6.03886	13.449	0.00561861	0.0137866
SJAG_04148	0.235746	7.5709	18.625	0.00217618	0.00636912
SJAG_00573	0.235697	7.93849	18.5412	0.00220638	0.00645133
SJAG_05306	0.235611	5.91487	10.4865	0.0108508	0.0237382
SJAG_02681	0.235257	7.8212	7.77472	0.0220887	0.0424313
SJAG_03305	0.235148	5.9807	14.1751	0.00485218	0.0122782
SJAG_02671	0.234706	7.52521	12.3786	0.00704342	0.0166152
SJAG_04505	0.232521	6.02023	8.26916	0.0192191	0.0378939
SJAG_04559	0.232389	6.79893	17.3763	0.00268493	0.00754882
SJAG_04367	0.232151	5.93042	10.1956	0.0116451	0.0251342
SJAG_01382	0.232093	6.646	10.1374	0.0118123	0.0254525
SJAG_03192	0.231852	4.97125	9.75171	0.0130009	0.0275188
SJAG_00813	0.231308	7.78184	8.26659	0.0192328	0.0379064
SJAG_04529	0.230914	5.03365	8.5483	0.0178035	0.0355656
SJAG_00898	0.230884	5.89374	12.6219	0.00668336	0.0159116
SJAG_03832	0.230339	6.25953	11.0706	0.00944967	0.021103
SJAG_04196	0.230111	8.26725	14.4055	0.00463639	0.0118662
SJAG_00795	0.230058	6.14856	9.48492	0.0139108	0.0291217
SJAG_00669	0.229914	6.7712	12.3665	0.00706184	0.0166359
SJAG_02974	0.229385	5.69911	12.1552	0.00739522	0.017279
SJAG_00572	0.227956	7.32342	15.439	0.00380287	0.0100525
SJAG_03967	0.227845	5.3353	10.5707	0.0106338	0.0233626
SJAG_02906	0.227466	7.25248	17.7954	0.00249919	0.00713474
SJAG_05373	0.226145	5.82176	13.9232	0.00510251	0.0127427
SJAG_01204	0.225724	5.57778	12.1035	0.00747974	0.0174527
SJAG_01442	0.225602	7.11674	13.2924	0.00580313	0.0141556
SJAG_03604	0.224852	6.24196	7.68856	0.0226421	0.0432846
SJAG_00360	0.224198	6.55719	11.2219	0.00912407	0.0205272
SJAG_00108	0.222894	7.25207	17.2951	0.00272284	0.00762891
SJAG_03211	0.222287	5.76882	11.0389	0.00951974	0.0212319
SJAG_00579	0.222271	7.05737	19.3157	0.00194586	0.00580154
SJAG_02606	0.221124	7.23539	14.079	0.00494582	0.012454
SJAG_03408	0.221005	8.03972	15.8625	0.00351544	0.0094086
SJAG_00800	0.220816	5.9048	13.2237	0.00588643	0.0143154
SJAG_02397	0.220695	6.59991	13.6029	0.00544424	0.0134269
SJAG_03775	0.218979	8.21406	17.9716	0.0024259	0.00695506
SJAG_02823	0.217904	6.95786	13.288	0.00580841	0.0141556
SJAG_00414	0.217083	6.63362	14.5167	0.00453655	0.0116396
SJAG_04538	0.216886	5.90711	8.09474	0.0201751	0.0393423
SJAG_03375	0.216759	6.85279	13.2367	0.00587056	0.0142868
SJAG_02690	0.215298	4.49607	7.46034	0.024194	0.0456249
SJAG_01464	0.213996	5.03186	9.09906	0.0153716	0.0315389
SJAG_02911	0.213678	7.52876	11.6988	0.00818445	0.0187154
SJAG_05283	0.213228	5.11726	7.34126	0.0250564	0.0469591
SJAG_00729	0.213124	6.32393	11.9156	0.00779715	0.0180139
SJAG_01278	0.21274	5.17619	9.24424	0.0148006	0.030747
SJAG_02759	0.211363	8.40047	14.0055	0.00501899	0.0126074
SJAG_01059	0.211153	6.92095	10.2213	0.011572	0.0250184
SJAG_03224	0.211138	6.02632	10.4793	0.0108696	0.0237592
SJAG_01088	0.210787	6.69763	12.5728	0.00675419	0.0160373
SJAG_04380	0.210726	5.15612	7.9389	0.02108	0.0407848
SJAG_00603	0.210583	7.58482	17.4423	0.00265455	0.00748564
SJAG_04079	0.210257	5.60697	8.24047	0.0193724	0.0380942
SJAG_01629	0.209683	6.90315	9.98013	0.01228	0.0262517
SJAG_03156	0.209005	7.3662	9.08215	0.0154398	0.0316412
SJAG_03892	0.208561	6.29156	13.4482	0.00561953	0.0137866
SJAG_01576	0.207466	7.90341	12.2475	0.00724727	0.016995
SJAG_02638	0.206633	7.45541	17.5787	0.00259317	0.00735278
SJAG_00171	0.206122	5.60376	10.428	0.0110051	0.0240043
SJAG_02863	0.205049	5.38364	7.75184	0.022234	0.042631
SJAG_04894	0.204975	6.90104	10.4832	0.0108596	0.0237474
SJAG_03888	0.204345	6.98928	9.95829	0.0123468	0.0263616
SJAG_00152	0.203594	7.31491	13.5967	0.00545114	0.0134375
SJAG_01936	0.20323	6.83081	13.385	0.00569303	0.0139403
SJAG_03067	0.203051	6.77541	8.3001	0.0190554	0.0376865
SJAG_01005	0.202942	8.0402	7.3982	0.0246393	0.0462448
SJAG_03842	0.201389	5.79123	9.14415	0.0151913	0.0313063
SJAG_03052	0.200834	5.88235	7.997	0.0207368	0.0402699
SJAG_01750	0.200369	5.63791	7.99367	0.0207563	0.0402926
SJAG_03226	0.198758	6.68947	11.7845	0.00802863	0.0184494
SJAG_01073	0.198713	7.21	12.1804	0.00735445	0.0172071
SJAG_04989	0.198036	5.50452	9.07868	0.0154539	0.0316513
SJAG_04497	0.197488	7.36456	7.15176	0.0265096	0.0492816
SJAG_04650	0.197237	7.70883	12.509	0.00684754	0.0162126
SJAG_00188	0.19709	6.8382	10.2219	0.0115702	0.0250184
SJAG_05175	0.197087	6.32846	8.87778	0.0162956	0.0330793
SJAG_00222	0.197073	6.61514	13.1784	0.00594217	0.0144202
SJAG_03864	0.196569	6.60507	11.4813	0.00859731	0.0194782
SJAG_00081	0.195218	5.75428	9.52227	0.0137788	0.0289276
SJAG_00364	0.195019	6.58119	7.93871	0.0210811	0.0407848
SJAG_04306	0.19474	8.62897	13.8684	0.00515905	0.0128652
SJAG_04651	0.194448	7.3357	9.15164	0.0151616	0.0312576
SJAG_02385	0.194078	5.82903	10.1357	0.0118174	0.0254528
SJAG_03347	0.193711	5.77917	8.73204	0.0169422	0.0341094
SJAG_00864	0.193329	6.08069	11.0683	0.00945486	0.0211055
SJAG_02927	0.193182	6.94234	15.0483	0.00409428	0.0106858
SJAG_01441	0.193008	6.33898	11.5504	0.00846331	0.0192423
SJAG_03709	0.192624	6.5721	9.39766	0.0142255	0.029672
SJAG_00904	0.192009	6.89355	10.3887	0.0111102	0.0241824
SJAG_01127	0.191634	7.01771	8.3523	0.0187832	0.0372914
SJAG_04598	0.191194	8.14431	10.3577	0.0111939	0.0243337
SJAG_03638	0.191037	8.19054	14.1286	0.00489716	0.0123529
SJAG_01329	0.190694	6.57868	8.73835	0.0169135	0.0340651
SJAG_01344	0.19034	8.19867	12.012	0.00763223	0.0177283
SJAG_03694	0.190117	6.20216	8.32356	0.0189325	0.0374866
SJAG_04035	0.189039	6.68798	9.80906	0.0128151	0.0272037
SJAG_03281	0.188929	6.21601	9.48157	0.0139227	0.0291322
SJAG_02391	0.188898	5.73827	7.43646	0.0243639	0.0458782
SJAG_00902	0.188737	5.68088	8.5109	0.0179854	0.0358734
SJAG_04964	0.18855	7.5649	7.13888	0.0266122	0.0494076
SJAG_02748	0.188225	6.29582	7.14634	0.0265527	0.0493327
SJAG_03007	0.188163	7.21274	9.51161	0.0138163	0.028971
SJAG_00244	0.187013	6.35304	10.5925	0.0105784	0.0232509
SJAG_04252	0.186691	7.45947	10.7208	0.0102599	0.0226086
SJAG_02483	0.18646	7.58747	11.1459	0.0092859	0.0208095
SJAG_00956	0.185826	7.22746	9.46513	0.0139814	0.029222
SJAG_04006	0.185603	7.47824	11.706	0.00817116	0.0186935
SJAG_04852	0.184992	7.15679	8.07827	0.0202684	0.0394794
SJAG_02815	0.184273	6.36394	7.45341	0.0242431	0.0457009
SJAG_02425	0.183785	9.23025	7.43126	0.0244011	0.0459147
SJAG_03150	0.183161	6.91142	11.054	0.00948634	0.0211666
SJAG_00186	0.183152	7.13407	9.70149	0.0131664	0.0278006
SJAG_04275	0.183083	7.13783	12.6066	0.00670543	0.0159567
SJAG_03753	0.182269	6.27517	8.65756	0.0172849	0.0347045
SJAG_04623	0.182099	5.81916	9.09992	0.0153681	0.0315389
SJAG_00561	0.181353	5.89757	7.58108	0.0233569	0.0443477
SJAG_04023	0.180876	7.68625	12.1342	0.00742949	0.0173433
SJAG_01454	0.179697	7.894	9.20529	0.0149511	0.0309723
SJAG_04900	0.179608	8.92255	9.25455	0.014761	0.0306895
SJAG_00235	0.179399	7.96632	10.2726	0.0114279	0.0247485
SJAG_01390	0.179103	6.12823	7.51672	0.0237986	0.0449781
SJAG_01704	0.179002	7.00956	9.24087	0.0148135	0.0307614
SJAG_00067	0.178947	6.95733	8.15513	0.0198376	0.0388753
SJAG_03229	0.177008	6.49538	8.24524	0.0193468	0.0380583
SJAG_00092	0.176691	6.44377	10.0336	0.0121184	0.0259925
SJAG_04033	0.176443	7.52331	12.6426	0.00665389	0.0158487
SJAG_04668	0.174511	8.19858	8.2707	0.0192109	0.0378939
SJAG_04474	0.174456	8.36324	8.18686	0.019663	0.0385919
SJAG_02320	0.173353	6.68068	8.58328	0.0176354	0.0353168
SJAG_03210	0.171962	5.93255	7.59323	0.0232747	0.0442478
SJAG_03686	0.170122	6.8832	12.0477	0.0075723	0.0176235
SJAG_04980	0.169422	7.01254	10.3605	0.0111864	0.0243277
SJAG_02893	0.169046	6.21706	7.11902	0.0267713	0.0495958
SJAG_01090	0.168706	6.60479	9.50784	0.0138296	0.0289871
SJAG_01494	0.168336	8.27162	9.84471	0.0127012	0.0269954
SJAG_01642	0.168126	6.7807	11.1546	0.00926705	0.0207762
SJAG_04851	0.167872	7.1222	7.28108	0.0255069	0.0476819
SJAG_00330	0.167436	7.4985	11.5958	0.0083768	0.0190877
SJAG_01039	0.16739	6.46751	8.7702	0.0167698	0.0338286
SJAG_01509	0.166828	6.57838	8.77222	0.0167608	0.0338236
SJAG_01152	0.16518	6.12548	8.38967	0.0185914	0.0369675
SJAG_02754	0.16517	7.88345	11.1002	0.00938484	0.0210038
SJAG_04182	0.164276	6.74078	9.13334	0.0152343	0.0313177
SJAG_04736	0.164168	7.7396	9.73981	0.0130399	0.027556
SJAG_05346	0.163319	6.02926	7.59427	0.0232677	0.0442478
SJAG_04934	0.163074	7.45275	8.77669	0.0167408	0.0338048
SJAG_04592	0.162072	7.47283	10.1331	0.011825	0.0254548
SJAG_01831	0.161633	6.96429	9.17216	0.0150807	0.0311281
SJAG_03933	0.1614	6.58877	7.20165	0.0261171	0.0486461
SJAG_03810	0.160014	6.4013	8.83785	0.0164697	0.0333668
SJAG_03333	0.159909	7.14521	9.22648	0.014869	0.0308518
SJAG_01834	0.158522	7.1678	10.9573	0.00970305	0.0215847
SJAG_03877	0.157039	6.22983	8.0711	0.0203092	0.0395439
SJAG_04322	0.156393	6.34305	7.39534	0.0246601	0.0462668
SJAG_00723	0.154349	6.9226	8.30961	0.0190055	0.0376167
SJAG_01379	0.154116	6.33928	7.20503	0.0260908	0.0486323
SJAG_02728	0.153987	7.26661	7.81269	0.0218501	0.0420514
SJAG_01741	0.153815	6.83643	7.52963	0.0237092	0.0448585
SJAG_02488	0.153389	6.65591	8.7203	0.0169956	0.0342037
SJAG_04118	0.153383	7.02218	7.66386	0.0228039	0.0435455
SJAG_02300	0.153032	7.84322	8.9613	0.0159389	0.0324703
SJAG_01840	0.152708	7.32967	7.91523	0.0212218	0.0410262
SJAG_02599	0.152635	6.69911	8.29588	0.0190776	0.037716
SJAG_01436	0.151643	6.37432	7.63129	0.0230196	0.043876
SJAG_01014	0.150738	7.90212	8.47725	0.0181511	0.0361619
SJAG_01020	0.150665	6.51709	8.70329	0.0170735	0.0343335
SJAG_02608	0.146706	8.33236	7.50813	0.0238582	0.0450743
SJAG_02171	0.143652	7.35405	8.56972	0.0177003	0.0354007
SJAG_04533	0.141923	6.28274	7.54819	0.0235813	0.0446494
SJAG_03200	0.141176	7.10043	8.27125	0.019208	0.0378939
SJAG_02691	0.140421	7.54966	8.57236	0.0176876	0.035389
SJAG_02769	0.138398	7.34006	7.6985	0.0225774	0.043177
SJAG_03969	0.135304	7.81543	8.32844	0.0189071	0.0374506
SJAG_02210	0.126045	8.0215	7.08752	0.0270261	0.04996

## Sheet: Downregulated
GeneID	logFC	logCPM	F	PValue	FDR
SJAG_05105	-8.2072	0.823872	360.419	2.6324e-08	2.11908e-06
SJAG_05182	-4.29582	7.88748	243.357	1.2081e-05	0.000136994
SJAG_00036	-4.15342	6.58738	2159.88	1.31307e-11	2.25498e-08
SJAG_04709	-4.04373	7.32434	502.363	1.80176e-07	8.59508e-06
SJAG_04711	-3.49798	7.97241	131.092	8.06559e-05	0.000504295
SJAG_03013	-3.17397	5.41759	505.456	1.24235e-08	1.14296e-06
SJAG_00038	-3.17287	10.7384	1447.91	7.24307e-11	4.80546e-08
SJAG_00035	-3.03146	8.20183	524.572	3.80409e-08	2.88216e-06
SJAG_03652	-2.41379	4.66226	28.5566	0.00290464	0.00802828
SJAG_04244	-2.29747	1.48883	158.368	7.99335e-07	2.30403e-05
SJAG_04710	-2.26743	7.45726	523.502	1.06499e-08	9.97606e-07
SJAG_02458	-2.23991	2.82913	59.8076	5.25215e-05	0.000375744
SJAG_03976	-2.22267	3.02239	45.1687	0.000233665	0.0010974
SJAG_04713	-2.08486	6.48466	324.206	8.20786e-08	4.91708e-06
SJAG_00658	-2.01636	7.41499	19.158	0.00786792	0.0181124
SJAG_03977	-2.01213	2.31935	61.3665	3.44117e-05	0.000283635
SJAG_05413	-1.95268	2.30525	59.2872	3.92334e-05	0.000308596
SJAG_04743	-1.93511	7.06792	14.5655	0.0133887	0.0282236
SJAG_02145	-1.91634	4.90271	67.4589	9.09745e-05	0.00054883
SJAG_03266	-1.83082	8.71718	461.037	9.33993e-09	8.91098e-07
SJAG_03434	-1.75675	9.72668	30.4352	0.00237894	0.00683946
SJAG_00708	-1.73503	3.99314	126.901	1.96768e-06	4.055e-05
SJAG_00358	-1.73322	6.60565	134.549	7.89962e-06	0.000104624
SJAG_03827	-1.72681	4.2478	25.7148	0.00254327	0.00724318
SJAG_04007	-1.72386	5.66067	87.6449	3.8234e-05	0.000303048
SJAG_04679	-1.67576	8.64808	463.233	9.15456e-09	8.89893e-07
SJAG_05287	-1.67554	5.25942	25.3514	0.0032366	0.00875326
SJAG_03196	-1.66077	5.07914	75.8978	4.37434e-05	0.000332889
SJAG_01477	-1.64382	5.0857	133.334	2.46118e-06	4.71375e-05
SJAG_01742	-1.63331	2.29584	17.3426	0.00393652	0.0103527
SJAG_00522	-1.62712	7.26601	236.993	2.82057e-07	1.20096e-05
SJAG_00709	-1.61917	1.83767	85.2134	9.64326e-06	0.00012013
SJAG_00359	-1.61737	10.2029	175.207	7.86722e-07	2.30403e-05
SJAG_01702	-1.61685	7.31675	572.565	3.73963e-09	4.94015e-07
SJAG_04999	-1.61313	4.2072	267.64	9.14468e-08	5.29364e-06
SJAG_02834	-1.60906	2.98747	20.279	0.00288573	0.00798414
SJAG_00124	-1.55843	-1.16854	11.9943	0.00766219	0.0177818
SJAG_01985	-1.55319	9.58716	14.2832	0.0130347	0.027556
SJAG_01475	-1.55193	2.57175	90.0539	7.75599e-06	0.00010352
SJAG_03288	-1.5453	6.72348	311.876	4.82732e-08	3.39569e-06
SJAG_04870	-1.53905	3.87718	185.987	4.13278e-07	1.57719e-05
SJAG_00460	-1.51306	2.49248	44.3976	0.000115386	0.000660519
SJAG_04082	-1.49838	3.59534	92.2964	7.03714e-06	9.69394e-05
SJAG_02235	-1.48136	9.60748	28.6178	0.00238877	0.00685623
SJAG_00714	-1.47028	3.18451	56.7116	4.64203e-05	0.000342142
SJAG_01173	-1.46123	4.64275	126.255	2.00871e-06	4.1067e-05
SJAG_03273	-1.456	4.9918	152.487	9.32985e-07	2.42765e-05
SJAG_02364	-1.45599	7.93467	379.315	2.1239e-08	1.79888e-06
SJAG_02896	-1.446	7.04728	288.875	6.64988e-08	4.3023e-06
SJAG_02955	-1.43891	2.47763	74.7847	1.60683e-05	0.000167138
SJAG_01983	-1.43461	1.77546	14.5437	0.00530957	0.0131577
SJAG_03859	-1.43135	10.4527	292.409	6.32048e-08	4.28462e-06
SJAG_04827	-1.43097	5.61097	17.0138	0.00876373	0.0198203
SJAG_03921	-1.4237	5.5675	254.983	1.11894e-07	5.97337e-06
SJAG_00719	-1.40904	0.693393	24.2387	0.000945346	0.00325781
SJAG_01476	-1.40059	6.36422	91.5777	2.56629e-05	0.00023155
SJAG_04245	-1.39735	2.68668	60.5692	3.61691e-05	0.000291161
SJAG_04927	-1.38784	8.83205	113.887	8.05045e-06	0.000106348
SJAG_00120	-1.38765	7.72417	320.593	4.30121e-08	3.16569e-06
SJAG_03679	-1.38441	5.50537	115.774	4.40735e-06	7.05433e-05
SJAG_04866	-1.37859	2.64843	13.319	0.00816692	0.0186921
SJAG_02945	-1.37152	8.42837	63.8781	0.000135047	0.000739385
SJAG_01505	-1.37116	2.7735	70.2885	2.04351e-05	0.000195156
SJAG_00413	-1.36632	6.98016	287.422	6.79143e-08	4.31968e-06
SJAG_03614	-1.35965	8.65581	289.055	6.63259e-08	4.3023e-06
SJAG_00493	-1.3595	6.61702	121.766	5.36953e-06	8.0418e-05
SJAG_00533	-1.35865	0.0388395	13.9769	0.00504784	0.0126429
SJAG_03293	-1.35104	9.42214	94.3777	1.54353e-05	0.000163072
SJAG_00531	-1.34989	3.54358	106.649	3.95923e-06	6.62271e-05
SJAG_16457	-1.34979	4.58583	178.202	4.92756e-07	1.80048e-05
SJAG_03641	-1.34643	7.06988	101.041	1.66993e-05	0.000171897
SJAG_02812	-1.34409	10.1138	96.4323	1.00556e-05	0.000123313
SJAG_01859	-1.33901	8.62988	136.203	2.63947e-06	5.01791e-05
SJAG_02369	-1.33029	10.9853	153.741	9.02316e-07	2.42765e-05
SJAG_02009	-1.31305	11.0714	89.6329	1.18574e-05	0.000135453
SJAG_00835	-1.31144	5.33506	141.956	1.24886e-06	2.9246e-05
SJAG_06622	-1.31046	9.20896	75.8993	4.37406e-05	0.000332889
SJAG_01413	-1.30836	3.5892	60.4181	3.65146e-05	0.000293026
SJAG_04776	-1.29847	-0.616953	15.2417	0.0039467	0.0103689
SJAG_04159	-1.29514	5.00015	158.382	7.99063e-07	2.30403e-05
SJAG_02135	-1.29157	8.33144	75.0835	5.99738e-05	0.000410707
SJAG_04684	-1.29012	6.47161	251.504	1.18476e-07	6.22844e-06
SJAG_04714	-1.28899	5.29682	166.568	6.50102e-07	2.10649e-05
SJAG_01608	-1.28675	9.47133	164.835	6.78566e-07	2.12778e-05
SJAG_00877	-1.2854	7.09886	259.078	1.04712e-07	5.8485e-06
SJAG_03759	-1.27749	7.30875	155.742	1.44713e-06	3.21364e-05
SJAG_00532	-1.25612	5.56429	100.722	7.34142e-06	0.000100061
SJAG_01970	-1.25477	6.70519	131.445	2.77945e-06	5.2161e-05
SJAG_04719	-1.24802	4.8525	158.227	8.0227e-07	2.30403e-05
SJAG_00993	-1.23634	5.13746	52.527	0.000120732	0.000681386
SJAG_02191	-1.23471	5.05167	26.289	0.00172489	0.00527398
SJAG_02404	-1.23302	1.96237	17.3082	0.00283313	0.00786438
SJAG_03975	-1.2195	-0.630972	8.12174	0.0200233	0.0391648
SJAG_02479	-1.20843	9.72403	232.376	1.64585e-07	7.99943e-06
SJAG_02733	-1.19788	3.82137	153.27	9.13691e-07	2.42765e-05
SJAG_04715	-1.19668	4.0613	156.147	8.46855e-07	2.35746e-05
SJAG_03390	-1.18599	1.99258	33.9452	0.000301877	0.00133729
SJAG_02803	-1.18552	9.98229	233.436	1.61505e-07	7.92451e-06
SJAG_00046	-1.18547	0.904464	28.523	0.000549903	0.00212855
SJAG_04789	-1.18531	2.90495	41.9296	0.000142114	0.000762681
SJAG_01033	-1.18024	7.35637	68.1877	8.14294e-05	0.000506672
SJAG_01757	-1.17894	1.89784	35.3107	0.0002628	0.00120063
SJAG_02189	-1.17169	9.84531	63.6315	6.32822e-05	0.000426183
SJAG_00224	-1.16749	9.34465	244.613	1.32989e-07	6.706e-06
SJAG_04718	-1.15635	3.23009	80.2703	1.21912e-05	0.000137739
SJAG_04601	-1.14925	6.55744	166.599	6.49605e-07	2.10649e-05
SJAG_03058	-1.14836	7.44758	266.223	9.3493e-08	5.35081e-06
SJAG_01310	-1.13823	11.8349	155.436	8.62798e-07	2.36443e-05
SJAG_06612	-1.13733	10.2241	194.309	3.45063e-07	1.39759e-05
SJAG_01691	-1.13403	4.69612	119.711	2.48992e-06	4.75115e-05
SJAG_04185	-1.13169	10.561	10.7828	0.0209143	0.0405839
SJAG_01347	-1.12995	5.08434	79.2411	1.28222e-05	0.000142987
SJAG_02567	-1.12065	4.16623	40.9077	0.00020059	0.000967641
SJAG_00141	-1.1181	6.57738	98.1779	8.42454e-06	0.000110441
SJAG_03373	-1.11737	11.4853	142.03	1.24621e-06	2.9246e-05
SJAG_03828	-1.11517	8.47554	76.7214	3.62939e-05	0.00029171
SJAG_02731	-1.11427	3.39257	66.5285	2.52595e-05	0.000228712
SJAG_05573	-1.10656	6.92096	156.723	8.34206e-07	2.34854e-05
SJAG_03666	-1.10282	11.2759	142.305	1.23643e-06	2.9246e-05
SJAG_06621	-1.09303	8.54984	80.9631	2.44395e-05	0.000222854
SJAG_03145	-1.08939	8.9967	318.684	4.4101e-08	3.20012e-06
SJAG_00834	-1.08599	1.53121	16.6838	0.00303075	0.00829672
SJAG_01262	-1.06996	-0.689158	11.5251	0.00851221	0.0193279
SJAG_02679	-1.06726	9.79696	177.032	5.06285e-07	1.83689e-05
SJAG_00502	-1.06651	9.06774	164.826	6.78721e-07	2.12778e-05
SJAG_00461	-1.06483	11.4792	100.749	4.96914e-06	7.57482e-05
SJAG_03515	-1.06235	8.17361	412.857	1.4871e-08	1.32095e-06
SJAG_04297	-1.06188	4.92873	19.98	0.00336341	0.00906254
SJAG_01319	-1.05834	8.3606	148.429	1.0415e-06	2.61748e-05
SJAG_01155	-1.05757	3.21379	80.123	1.22791e-05	0.000138429
SJAG_00495	-1.0538	8.84397	46.9034	0.000257837	0.00118817
SJAG_03468	-1.05063	6.76067	244.137	1.34068e-07	6.706e-06
SJAG_05237	-1.04602	5.19751	103.506	4.46188e-06	7.05433e-05
SJAG_02580	-1.04258	6.84076	47.2126	0.000255493	0.00118054
SJAG_01154	-1.04083	4.48243	63.7049	2.98313e-05	0.000253615
SJAG_03423	-1.03873	8.90905	111.698	3.28965e-06	5.78136e-05
SJAG_03913	-1.02693	4.32108	51.8064	6.52096e-05	0.000436027
SJAG_04677	-1.02237	8.387	10.587	0.0225187	0.0430808
SJAG_02494	-1.01331	4.27854	68.8403	2.21459e-05	0.000207825
SJAG_02107	-1.01263	8.20106	129.181	1.83097e-06	3.84503e-05
SJAG_01018	-1.00836	4.41436	70.6431	2.00414e-05	0.000192997
SJAG_04579	-1.00527	7.97505	112.646	4.41072e-06	7.05433e-05
SJAG_05000	-1.00487	12.3107	160.436	7.5803e-07	2.25744e-05
SJAG_04014	-1.00424	7.56857	149.453	1.0127e-06	2.57017e-05
SJAG_04553	-1.00389	2.17719	20.1136	0.00171607	0.00525324
SJAG_01352	-1.0037	7.77041	143.363	1.19975e-06	2.88838e-05
SJAG_00044	-1.00289	9.38902	128.081	1.89543e-06	3.9376e-05
SJAG_06636	-1.00215	8.88449	265.531	9.45116e-08	5.35081e-06
SJAG_02493	-1.00207	10.7317	113.595	3.07462e-06	5.51933e-05
SJAG_00734	-1.00206	7.19194	164.929	6.76982e-07	2.12778e-05
SJAG_01714	-0.999855	9.98447	130.538	1.75513e-06	3.73654e-05
SJAG_01322	-0.998713	10.4159	155.956	8.51102e-07	2.35746e-05
SJAG_02192	-0.993458	7.20325	46.1029	0.000279841	0.00125916
SJAG_00048	-0.992275	7.97206	157.992	8.07144e-07	2.30403e-05
SJAG_04197	-0.992154	6.27574	123.333	2.20797e-06	4.37517e-05
SJAG_05398	-0.991117	1.70515	16.5642	0.00309594	0.00843039
SJAG_02234	-0.988359	6.30296	270.366	8.76645e-08	5.13236e-06
SJAG_02683	-0.988272	5.12585	116.225	2.80447e-06	5.2161e-05
SJAG_01260	-0.987975	6.40868	159.247	7.81447e-07	2.30403e-05
SJAG_00027	-0.983268	9.2521	37.1135	0.00052224	0.00204452
SJAG_01551	-0.981601	11.4134	147.736	1.06155e-06	2.65492e-05
SJAG_04478	-0.975266	10.6347	134.722	1.54448e-06	3.35745e-05
SJAG_04847	-0.972278	10.0723	141.346	1.27092e-06	2.9628e-05
SJAG_04334	-0.972229	7.0001	146.745	1.09106e-06	2.71553e-05
SJAG_02312	-0.970516	11.1669	123.114	2.22384e-06	4.38974e-05
SJAG_02847	-0.969661	5.35787	21.5678	0.00264878	0.00747346
SJAG_00239	-0.966891	6.94172	19.6499	0.00520869	0.0129633
SJAG_04193	-0.965715	9.83482	129.585	1.80798e-06	3.83321e-05
SJAG_01739	-0.964257	1.8055	32.3154	0.00035838	0.00152215
SJAG_02526	-0.959661	3.97201	83.2196	1.05834e-05	0.000126749
SJAG_03744	-0.958147	4.77536	107.738	3.80159e-06	6.48129e-05
SJAG_03651	-0.952061	5.39241	96.8224	5.82042e-06	8.47085e-05
SJAG_01609	-0.952018	10.2253	85.1908	9.65333e-06	0.00012013
SJAG_04501	-0.948642	4.14914	85.049	9.71675e-06	0.000120302
SJAG_04298	-0.943326	6.37202	14.0247	0.011592	0.0250406
SJAG_02184	-0.942605	9.42074	126.488	1.99377e-06	4.09238e-05
SJAG_06634	-0.940535	7.65321	43.9495	0.000317662	0.00139166
SJAG_01241	-0.938601	4.88698	137.445	1.42399e-06	3.18974e-05
SJAG_01125	-0.936775	8.00433	84.7929	1.4588e-05	0.000157003
SJAG_01414	-0.935997	8.95165	27.0616	0.00153309	0.00480152
SJAG_04681	-0.931273	8.59328	123.489	2.19666e-06	4.36958e-05
SJAG_03919	-0.927903	10.9765	124.56	2.12146e-06	4.23634e-05
SJAG_04365	-0.9276	1.35961	15.4471	0.00379709	0.0100424
SJAG_01628	-0.921915	5.24662	129.114	1.83478e-06	3.84503e-05
SJAG_04607	-0.920601	4.61853	90.8331	7.49637e-06	0.000101103
SJAG_01261	-0.920284	3.21265	18.5278	0.00234765	0.00677598
SJAG_02593	-0.919792	6.97353	113.817	3.05066e-06	5.51474e-05
SJAG_00397	-0.915976	2.56231	26.4948	0.000704631	0.00260094
SJAG_05301	-0.914031	3.32721	24.7878	0.00087843	0.00306825
SJAG_04246	-0.909657	6.0426	31.3407	0.000864836	0.00303311
SJAG_00283	-0.909236	8.58942	192.143	3.61387e-07	1.4322e-05
SJAG_04383	-0.904142	9.88875	104.903	4.22931e-06	6.91727e-05
SJAG_03660	-0.901534	11.6608	60.6744	3.59309e-05	0.000289696
SJAG_00964	-0.90059	9.31026	62.0787	4.52919e-05	0.000338179
SJAG_00958	-0.899962	6.4496	114.447	2.9837e-06	5.43181e-05
SJAG_04484	-0.89795	5.57829	152.592	9.3037e-07	2.42765e-05
SJAG_03319	-0.895434	6.74225	203.51	2.85073e-07	1.20385e-05
SJAG_04792	-0.894071	5.88391	109.764	3.52833e-06	6.08101e-05
SJAG_06592	-0.880747	3.15588	37.3868	0.000214623	0.00102478
SJAG_00054	-0.877582	7.1867	56.3643	8.75951e-05	0.000534704
SJAG_01766	-0.877274	10.1815	97.8246	5.58704e-06	8.27139e-05
SJAG_04326	-0.875045	8.80442	29.9519	0.00102509	0.00346995
SJAG_04156	-0.874499	7.92794	133.694	1.59317e-06	3.43431e-05
SJAG_02017	-0.872972	10.115	132.45	1.65471e-06	3.55212e-05
SJAG_00881	-0.872644	8.1377	258.487	1.05713e-07	5.8485e-06
SJAG_02190	-0.868474	1.73873	21.0945	0.00147771	0.00466207
SJAG_01814	-0.868467	6.80884	221.265	2.01667e-07	9.53202e-06
SJAG_05414	-0.866807	5.67896	87.0607	8.8625e-06	0.000114149
SJAG_00715	-0.865654	2.6869	31.189	0.000405183	0.00167134
SJAG_02018	-0.863781	6.3411	139.094	1.35664e-06	3.06553e-05
SJAG_02254	-0.863111	2.73588	28.8609	0.000528368	0.00206224
SJAG_03481	-0.86135	4.00621	41.6684	0.000145371	0.000772115
SJAG_00553	-0.858945	2.82297	26.2622	0.000725637	0.00265329
EFSJAG00000000242	-0.858729	3.40098	23.8738	0.000993315	0.00338463
SJAG_02285	-0.853853	7.54619	121.225	2.36697e-06	4.56727e-05
SJAG_04712	-0.852194	5.25093	98.8472	5.36069e-06	8.0418e-05
SJAG_00119	-0.851866	3.26724	26.4868	0.000705341	0.00260123
SJAG_03671	-0.850341	6.05311	104.028	4.37323e-06	7.05433e-05
SJAG_04699	-0.8485	4.08242	48.5436	8.30637e-05	0.000513739
SJAG_04482	-0.846744	7.28041	145.99	1.11426e-06	2.73365e-05
SJAG_03903	-0.846464	9.06111	69.7265	2.20042e-05	0.00020725
SJAG_02020	-0.845513	10.9329	92.4719	6.98442e-06	9.64712e-05
SJAG_00930	-0.842979	4.32398	22.8413	0.00137609	0.00439257
SJAG_01721	-0.836176	10.8488	99.2641	5.27168e-06	7.96473e-05
SJAG_01130	-0.83451	3.41822	43.418	0.000125182	0.000698739
SJAG_03249	-0.832458	9.09158	57.6247	5.78496e-05	0.000401672
SJAG_01568	-0.831127	10.7311	109.467	3.56676e-06	6.10497e-05
SJAG_01989	-0.828082	6.15392	115.834	2.84274e-06	5.26827e-05
SJAG_03442	-0.826656	8.0584	93.9224	6.56684e-06	9.26914e-05
SJAG_01246	-0.824402	5.71621	114.473	2.98099e-06	5.43181e-05
SJAG_04054	-0.823271	9.67367	70.278	2.0447e-05	0.000195156
SJAG_00697	-0.82246	2.72105	31.2045	0.000404488	0.00166981
SJAG_01234	-0.821868	8.72616	109.713	3.53489e-06	6.08101e-05
SJAG_04903	-0.819249	6.97539	35.0073	0.000564193	0.00217406
SJAG_03471	-0.814898	7.80129	155.581	8.595e-07	2.36443e-05
SJAG_02147	-0.814545	9.06148	39.6117	0.000280689	0.00126188
SJAG_01768	-0.811317	3.80301	54.9047	5.2448e-05	0.000375744
SJAG_01066	-0.81074	3.74566	26.2484	0.000726906	0.00265604
SJAG_03188	-0.810588	9.49051	170.177	5.95397e-07	2.01808e-05
SJAG_03122	-0.810409	9.07827	115.702	2.85576e-06	5.27343e-05
SJAG_03878	-0.807235	5.58422	70.934	1.97253e-05	0.000191745
SJAG_01359	-0.80657	7.05039	128.965	1.84341e-06	3.84503e-05
SJAG_02046	-0.806212	11.7414	102.442	4.64966e-06	7.24959e-05
SJAG_02611	-0.801644	11.002	111.838	3.27323e-06	5.77523e-05
SJAG_03388	-0.796178	5.01021	17.667	0.00374681	0.00993702
SJAG_00028	-0.795867	6.62695	114.923	2.93444e-06	5.38016e-05
SJAG_04814	-0.795288	12.41	88.0471	8.47755e-06	0.000110854
SJAG_03152	-0.794257	7.93099	120.397	2.43324e-06	4.67762e-05
SJAG_04207	-0.790684	3.64271	51.4664	6.6833e-05	0.000444014
SJAG_04420	-0.78696	2.70109	29.0729	0.000515396	0.00202233
SJAG_04612	-0.786028	6.77162	135.753	1.49743e-06	3.30973e-05
SJAG_02029	-0.783797	6.49789	49.7889	0.000101092	0.000593198
SJAG_04227	-0.78362	4.98192	39.5525	0.000175456	0.000882741
SJAG_02314	-0.782318	9.67319	101.525	4.81946e-06	7.42355e-05
SJAG_02023	-0.777781	7.48157	153.142	9.16797e-07	2.42765e-05
SJAG_02006	-0.777323	8.89787	95.0708	6.25789e-06	9.00256e-05
SJAG_05294	-0.775968	6.38081	50.3366	9.72564e-05	0.0005766
SJAG_03881	-0.775414	4.66462	81.3059	1.15944e-05	0.000133038
SJAG_01715	-0.772662	7.68857	51.0401	0.0001066	0.000617815
SJAG_04680	-0.772015	7.1282	212.004	2.40728e-07	1.06917e-05
SJAG_02704	-0.77155	8.6168	214.332	2.30091e-07	1.03985e-05
SJAG_04843	-0.770397	6.24419	47.844	0.000116332	0.0006652
SJAG_03272	-0.769198	4.50576	53.314	5.85715e-05	0.000404505
SJAG_02900	-0.768302	7.2789	228.406	1.76785e-07	8.51212e-06
SJAG_04192	-0.767757	11.5252	43.0378	0.000129259	0.000716067
SJAG_02546	-0.764707	10.3928	68.1388	2.3038e-05	0.000213091
SJAG_03473	-0.764672	4.13255	40.1547	0.000166169	0.000847626
SJAG_00037	-0.764393	4.39329	50.209	7.32866e-05	0.000471377
SJAG_01965	-0.76273	7.24089	10.9862	0.0188212	0.0373358
SJAG_01836	-0.760789	4.25268	60.3493	3.66731e-05	0.000293841
SJAG_01137	-0.756437	7.0941	169.44	6.06093e-07	2.02766e-05
SJAG_01641	-0.75516	9.46624	57.2155	4.48942e-05	0.000336412
SJAG_05016	-0.754445	5.42383	55.6122	4.9979e-05	0.000363689
SJAG_02043	-0.752163	8.97814	104.565	4.28425e-06	6.98496e-05
SJAG_03064	-0.749667	8.66793	71.6545	1.89685e-05	0.000185438
SJAG_03872	-0.747169	7.81972	176.419	5.13542e-07	1.85019e-05
SJAG_02365	-0.746639	2.25026	9.83746	0.0127243	0.027022
SJAG_00536	-0.744287	4.10445	48.0625	8.61835e-05	0.000527317
SJAG_03624	-0.744165	3.37311	42.1136	0.000139874	0.000756169
SJAG_06355	-0.744157	1.29736	9.74641	0.0130183	0.0275442
SJAG_04066	-0.743413	11.4805	93.1668	6.7804e-06	9.51843e-05
SJAG_05332	-0.74264	10.1195	112.324	3.21669e-06	5.69497e-05
SJAG_00034	-0.741462	11.0521	72.7242	1.79098e-05	0.000180218
SJAG_04862	-0.736817	4.90499	93.7821	6.60586e-06	9.29874e-05
SJAG_03034	-0.733081	10.6987	64.4731	2.84929e-05	0.000249652
SJAG_01258	-0.733029	2.53357	25.4	0.000810582	0.00289005
SJAG_02266	-0.732259	7.46784	105.228	4.17737e-06	6.85408e-05
SJAG_04747	-0.731156	9.63574	107.517	3.83297e-06	6.49588e-05
SJAG_02894	-0.730516	11.1933	107.014	3.90559e-06	6.5684e-05
SJAG_00485	-0.729211	3.51687	30.0845	0.00045862	0.00185318
SJAG_01716	-0.728654	5.5435	58.4792	4.133e-05	0.000321617
SJAG_04401	-0.725348	8.12623	48.3013	0.000112505	0.000646903
SJAG_00290	-0.722686	6.16946	41.5285	0.000190451	0.000933589
SJAG_00051	-0.722619	6.22312	20.8747	0.00268722	0.00754882
SJAG_03592	-0.721508	1.25743	11.4159	0.00872635	0.0197445
SJAG_01879	-0.721147	6.7513	105.946	4.06542e-06	6.72277e-05
SJAG_05247	-0.717931	5.09777	63.8869	2.95073e-05	0.000252109
SJAG_06111	-0.712275	0.0310352	7.58037	0.0233617	0.0443477
SJAG_01153	-0.711647	7.05368	85.0278	9.72629e-06	0.000120302
SJAG_01960	-0.711366	6.20504	109.666	3.54096e-06	6.08101e-05
SJAG_00931	-0.711232	7.2781	75.9065	1.51639e-05	0.000161414
SJAG_03398	-0.70986	9.16276	52.5095	6.20046e-05	0.000420326
SJAG_00940	-0.709335	10.5652	77.8816	1.37189e-05	0.000151025
SJAG_03370	-0.709307	9.25505	8.9729	0.0260774	0.0486249
SJAG_03943	-0.708464	9.22944	44.2614	0.00013341	0.000732458
SJAG_04581	-0.708384	3.74732	23.0765	0.00110903	0.00370781
SJAG_00162	-0.706836	5.78897	102.662	4.61001e-06	7.21908e-05
SJAG_04913	-0.706819	6.13465	101.274	4.86727e-06	7.46314e-05
SJAG_03422	-0.706783	10.6092	63.7921	2.96755e-05	0.000253126
SJAG_02804	-0.706446	2.08362	16.3225	0.0032331	0.00874839
SJAG_03934	-0.704162	9.33952	96.9945	5.77949e-06	8.43511e-05
SJAG_00469	-0.704	7.27419	182.366	4.48111e-07	1.68516e-05
SJAG_04172	-0.701451	6.70054	161.833	7.31602e-07	2.20422e-05
SJAG_02440	-0.701149	5.13768	52.6068	6.15761e-05	0.000419075
SJAG_01128	-0.698149	9.43709	61.1534	3.48709e-05	0.000284824
SJAG_02730	-0.695939	6.57815	79.1269	1.28947e-05	0.000143176
SJAG_02060	-0.695196	6.93044	53.7073	6.2656e-05	0.000422518
SJAG_03813	-0.693713	7.50735	133.703	1.59277e-06	3.43431e-05
SJAG_00935	-0.693307	1.99754	17.1633	0.00278585	0.00776662
SJAG_03241	-0.692792	5.33835	65.7012	2.65035e-05	0.000237069
SJAG_03174	-0.692146	4.25112	66.1102	2.58793e-05	0.000233094
SJAG_03650	-0.690177	4.92738	77.4944	1.39883e-05	0.000153335
SJAG_04071	-0.689599	6.31815	146	1.11394e-06	2.73365e-05
SJAG_03312	-0.689429	9.26234	142.259	1.23807e-06	2.9246e-05
SJAG_01438	-0.687731	10.2836	105.676	4.10713e-06	6.76036e-05
SJAG_03140	-0.687539	9.36997	105.908	4.07124e-06	6.72277e-05
SJAG_04673	-0.687024	7.73795	17.764	0.00474673	0.0120744
SJAG_02080	-0.686647	7.55183	39.4617	0.00025808	0.00118823
SJAG_00281	-0.686534	6.9729	71.5577	1.90681e-05	0.000186058
SJAG_04863	-0.684768	7.924	57.5973	4.73639e-05	0.000348599
SJAG_00924	-0.684391	6.53618	85.9048	9.34147e-06	0.000118249
SJAG_04972	-0.684284	9.03516	88.6871	8.23877e-06	0.000108281
SJAG_01661	-0.684274	9.40347	72.406	1.8217e-05	0.000182241
SJAG_03899	-0.683221	4.50219	27.4413	0.000626517	0.00236817
SJAG_00605	-0.681182	9.0456	96.2224	5.96589e-06	8.63379e-05
SJAG_02846	-0.680351	6.0996	83.1304	1.0628e-05	0.000126749
SJAG_01610	-0.6798	5.19266	38.7001	0.000189723	0.000932686
SJAG_03309	-0.679764	8.27489	161.958	7.29297e-07	2.20422e-05
SJAG_00083	-0.677443	9.00796	24.2463	0.00148153	0.00467125
SJAG_03485	-0.676736	8.47239	101.862	4.75613e-06	7.35844e-05
SJAG_03243	-0.676457	7.91074	63.1568	3.08339e-05	0.000258723
SJAG_04761	-0.676367	5.53987	44.1749	0.000117527	0.000669799
SJAG_03795	-0.675734	8.38487	106.408	3.99525e-06	6.66134e-05
SJAG_01445	-0.675126	4.27794	39.0583	0.000183559	0.000906374
SJAG_02535	-0.674965	11.241	59.8993	3.77319e-05	0.000300456
SJAG_03435	-0.674552	4.74798	68.7032	2.23168e-05	0.000207914
SJAG_04688	-0.672601	9.74293	58.8376	4.03835e-05	0.000315236
SJAG_04844	-0.670767	7.03402	74.6965	1.61422e-05	0.000167138
SJAG_03104	-0.664439	1.34806	10.4149	0.01104	0.0240601
SJAG_04387	-0.661511	9.51489	76.8042	1.4485e-05	0.00015645
SJAG_00197	-0.65979	10.9886	49.0989	7.96341e-05	0.000500335
SJAG_02898	-0.655609	6.85768	39.8784	0.000216729	0.00103197
SJAG_03914	-0.655524	8.31666	74.7592	1.60897e-05	0.000167138
SJAG_01630	-0.654534	9.53773	90.9395	7.46176e-06	0.000101103
SJAG_02144	-0.65326	5.63122	9.35559	0.0209265	0.0405924
SJAG_04695	-0.652146	9.95695	54.8627	5.25992e-05	0.000375744
SJAG_04873	-0.650902	4.79592	59.372	3.90211e-05	0.000307396
SJAG_00503	-0.650365	9.58469	61.4362	3.4263e-05	0.000283332
SJAG_00778	-0.649271	7.54704	153.362	9.11444e-07	2.42765e-05
SJAG_03503	-0.648977	3.98478	50.2584	7.30191e-05	0.000470243
SJAG_03777	-0.648723	8.20879	80.4267	1.20986e-05	0.000136994
SJAG_03519	-0.647715	5.39177	41.9166	0.000142274	0.000762744
SJAG_04008	-0.646916	1.53956	7.42298	0.0244605	0.0459928
SJAG_02228	-0.645223	3.58938	18.8799	0.00208744	0.00614191
SJAG_02462	-0.64425	5.62563	97.2936	5.70922e-06	8.39745e-05
SJAG_00707	-0.643467	3.41569	19.7934	0.00180404	0.00545767
SJAG_02594	-0.643125	4.53005	55.5732	5.01112e-05	0.000364137
SJAG_02850	-0.641245	8.2441	32.4041	0.000492975	0.00195671
SJAG_00332	-0.63977	3.10492	14.127	0.00489879	0.0123529
SJAG_00886	-0.638378	5.85536	45.7728	0.000103176	0.000602679
SJAG_04825	-0.63707	6.218	44.9032	0.000110699	0.000637944
SJAG_00599	-0.634465	9.52748	103.592	4.44722e-06	7.05433e-05
SJAG_01395	-0.634334	4.36622	9.17917	0.0183448	0.0365195
SJAG_02376	-0.632906	9.7133	75.5078	1.54779e-05	0.000163072
SJAG_00370	-0.631799	7.73731	20.0797	0.00298068	0.00819013
SJAG_05270	-0.631672	2.6762	21.9132	0.00130941	0.00421104
SJAG_02173	-0.631251	10.7964	44.9571	0.000110214	0.000635858
SJAG_03186	-0.630659	4.26586	39.9432	0.00016936	0.000861343
SJAG_02140	-0.630125	6.89741	33.7772	0.000383943	0.0016095
SJAG_02788	-0.629932	1.66791	13.5736	0.00547689	0.0134945
SJAG_02380	-0.627131	3.99749	41.4643	0.000147979	0.000783544
SJAG_01478	-0.625338	1.78767	11.6149	0.0083407	0.0190139
SJAG_05288	-0.624947	3.40232	25.2831	0.000823022	0.0029203
SJAG_00999	-0.622462	7.92284	79.6144	1.25888e-05	0.000140689
SJAG_01806	-0.622443	7.95572	82.5689	1.09145e-05	0.000129255
SJAG_01973	-0.622098	5.77414	22.8061	0.00147691	0.00466207
SJAG_01851	-0.621061	11.6253	55.0853	5.18038e-05	0.000372236
SJAG_00780	-0.62008	3.12753	18.3726	0.0022687	0.00660731
SJAG_00212	-0.618564	8.27819	76.0871	1.50241e-05	0.00016059
SJAG_00523	-0.614368	10.8969	64.3385	2.8722e-05	0.000250407
SJAG_01391	-0.613536	9.12884	74.0283	1.67159e-05	0.000171897
SJAG_00626	-0.613358	6.09455	40.7021	0.000158248	0.000817748
SJAG_02207	-0.613262	11.2228	63.5353	3.01371e-05	0.000254953
SJAG_05276	-0.611845	9.04496	31.2792	0.000486371	0.00193677
SJAG_00839	-0.611677	10.1362	81.4957	1.14889e-05	0.000133038
SJAG_03453	-0.610048	7.9181	104.242	4.33744e-06	7.02721e-05
SJAG_01366	-0.60923	10.3858	60.904	3.5418e-05	0.000286457
SJAG_05335	-0.609124	5.87649	47.795	8.79806e-05	0.000535005
SJAG_02578	-0.608493	4.25061	22.1932	0.00125736	0.00408185
SJAG_04678	-0.607709	5.4889	47.7974	8.79643e-05	0.000535005
SJAG_01036	-0.607403	4.06572	32.082	0.000367506	0.00155222
SJAG_04663	-0.607083	10.7027	66.0182	2.60182e-05	0.000233937
SJAG_02747	-0.606964	8.44822	49.3026	7.84199e-05	0.000495729
SJAG_03484	-0.606027	5.40759	42.3199	0.000137414	0.000746789
SJAG_04845	-0.605691	6.17989	129	1.84134e-06	3.84503e-05
SJAG_03362	-0.605399	5.90148	68.8516	2.21319e-05	0.000207825
SJAG_03289	-0.604445	5.00421	36.5161	0.000233375	0.00109703
SJAG_00840	-0.603015	8.76704	90.2763	7.68077e-06	0.00010305
SJAG_01263	-0.602947	6.51834	83.8891	1.02556e-05	0.00012403
SJAG_04637	-0.602411	8.09741	16.7772	0.00488013	0.0123308
SJAG_00391	-0.601697	7.42798	57.5005	4.40582e-05	0.00033479
SJAG_04263	-0.601243	10.2232	72.1204	1.84982e-05	0.000182269
SJAG_01397	-0.600825	7.0353	139.717	1.33226e-06	3.05057e-05
SJAG_03961	-0.600216	7.74229	49.372	7.80114e-05	0.000493828
SJAG_03516	-0.598763	7.62982	69.5757	2.1256e-05	0.000201678
SJAG_04096	-0.598062	5.66166	21.4358	0.00164119	0.00506311
SJAG_03433	-0.596745	8.8445	92.8199	6.88131e-06	9.56097e-05
SJAG_04882	-0.596295	8.41808	72.6726	1.79592e-05	0.000180362
SJAG_01824	-0.594373	7.10422	86.5954	9.0516e-06	0.00011595
SJAG_02556	-0.593728	5.09456	39.7511	0.000172323	0.000872969
SJAG_00823	-0.592149	7.26223	54.6171	5.34943e-05	0.000378056
SJAG_05291	-0.591581	5.35922	41.0887	0.000152934	0.000799916
SJAG_00636	-0.589527	8.2704	19.8946	0.00271582	0.00761672
SJAG_04749	-0.589145	8.7228	68.7085	2.23102e-05	0.000207914
SJAG_03405	-0.588933	7.7478	84.1545	1.01291e-05	0.000123313
SJAG_03191	-0.588656	5.99675	45.8308	0.000102698	0.000601248
SJAG_01865	-0.587231	2.66708	14.3105	0.00472388	0.0120423
SJAG_01300	-0.585719	6.35856	73.5422	1.71491e-05	0.000175302
SJAG_00630	-0.585532	7.34133	67.3478	2.40977e-05	0.000221304
SJAG_03905	-0.585335	9.27834	49.8173	7.54525e-05	0.000481699
SJAG_03424	-0.585103	11.8504	48.8891	8.0909e-05	0.000505237
SJAG_02180	-0.585094	12.5115	42.4285	0.00013614	0.000743004
SJAG_02718	-0.585052	5.63827	52.5788	6.16992e-05	0.000419359
SJAG_01486	-0.584795	4.39331	31.9177	0.000374103	0.00157337
SJAG_00406	-0.583608	5.59602	83.779	1.03086e-05	0.000124089
SJAG_04324	-0.580684	10.6798	40.513	0.00016093	0.000826631
SJAG_04685	-0.580358	3.50025	18.2836	0.00230245	0.00666793
SJAG_03529	-0.579305	8.29075	50.0164	7.43417e-05	0.000476379
SJAG_02907	-0.578256	4.92958	44.5227	0.000114204	0.000654481
SJAG_00288	-0.57761	9.41738	51.2157	6.80621e-05	0.000448983
SJAG_00392	-0.577155	7.18928	23.8308	0.00144654	0.00458057
SJAG_03040	-0.574524	5.55818	41.9425	0.000141955	0.000762621
SJAG_01180	-0.573741	5.09514	18.0845	0.00261857	0.00740278
SJAG_01832	-0.572655	5.49037	39.4397	0.000177266	0.000886673
SJAG_04580	-0.571631	5.40179	23.9394	0.000984476	0.00335999
SJAG_04988	-0.570809	7.23048	72.9363	1.77086e-05	0.000178892
SJAG_00060	-0.570454	2.91387	22.2369	0.00124946	0.00405878
SJAG_04904	-0.570223	8.04472	97.0104	5.77573e-06	8.43511e-05
SJAG_02655	-0.569903	5.2498	28.9036	0.000525726	0.00205504
SJAG_02582	-0.569444	3.65051	7.63998	0.0242715	0.0457377
SJAG_04730	-0.56897	3.57794	22.642	0.00117913	0.00388917
SJAG_00537	-0.568648	12.7814	43.184	0.000127672	0.000710331
SJAG_04760	-0.568106	6.13807	65.5025	2.68136e-05	0.000239417
SJAG_04067	-0.568022	7.04673	13.9246	0.0077585	0.0179326
SJAG_02995	-0.567576	8.78259	72.1643	1.84547e-05	0.000182269
SJAG_04785	-0.567203	7.81631	50.9104	6.95964e-05	0.000455604
SJAG_03598	-0.565839	8.45269	59.4833	3.87446e-05	0.000306154
SJAG_01079	-0.564359	5.42141	30.7161	0.000427066	0.00174484
SJAG_05200	-0.564078	5.87985	44.025	0.000118996	0.000675929
SJAG_03629	-0.564031	8.58401	66.8777	2.47561e-05	0.000224944
SJAG_02782	-0.563199	9.10213	76.5345	1.46849e-05	0.000157618
SJAG_02388	-0.562828	9.1019	63.2563	3.06488e-05	0.00025801
SJAG_04081	-0.56181	8.45159	84.2444	1.00867e-05	0.000123313
SJAG_04923	-0.561285	4.44403	34.502	0.00028513	0.00127406
SJAG_05248	-0.560972	11.5289	40.9199	0.000155226	0.00080794
SJAG_00230	-0.559584	3.23541	23.1505	0.00109762	0.00367443
SJAG_04157	-0.559103	12.2638	43.9655	0.000119586	0.000677784
SJAG_01761	-0.558954	5.90392	56.9446	4.57069e-05	0.000340292
SJAG_01201	-0.556985	5.22378	51.4571	6.68779e-05	0.000444014
SJAG_04372	-0.55639	4.76406	42.2362	0.000138406	0.000750598
SJAG_04772	-0.556273	12.2212	51.4137	6.70889e-05	0.000444841
SJAG_03338	-0.556219	3.56549	27.8185	0.000598382	0.00227686
SJAG_03197	-0.555127	10.699	47.0488	9.3244e-05	0.000559899
SJAG_04257	-0.553542	3.25616	13.7617	0.00527135	0.0130819
SJAG_03585	-0.553512	4.74561	31.8225	0.000377993	0.00158714
SJAG_02248	-0.552889	3.51285	20.7623	0.00155358	0.00484958
SJAG_01482	-0.551953	4.87082	36.8069	0.000226895	0.00107528
SJAG_02360	-0.551525	7.68387	71.1531	1.94913e-05	0.000189828
SJAG_04938	-0.550674	6.87609	46.925	9.41546e-05	0.000563365
SJAG_02791	-0.550203	9.06644	84.1174	1.01466e-05	0.000123313
SJAG_04946	-0.550038	2.79376	9.20618	0.0149476	0.0309723
SJAG_01134	-0.549777	5.41244	59.4919	3.87233e-05	0.000306154
SJAG_01874	-0.549426	11.3704	47.2306	9.19269e-05	0.00055328
SJAG_00867	-0.548888	7.4805	55.3728	5.0798e-05	0.000367953
SJAG_02358	-0.548864	7.62578	57.823	4.31353e-05	0.000329723
SJAG_00070	-0.547491	6.05865	35.7687	0.000251109	0.00116237
SJAG_02819	-0.54724	7.00512	53.5716	5.75222e-05	0.000400479
SJAG_04762	-0.545083	9.11467	76.4148	1.47747e-05	0.000158252
SJAG_04874	-0.542277	9.64496	70.2729	2.04526e-05	0.000195156
SJAG_00425	-0.541825	8.90969	75.6952	1.53293e-05	0.000162838
SJAG_04160	-0.541546	11.4271	45.4879	0.00010557	0.000613879
SJAG_04237	-0.541503	2.75779	14.2301	0.00479957	0.012175
SJAG_03763	-0.5415	6.92039	80.5067	1.20517e-05	0.000136994
SJAG_04475	-0.5414	10.8409	27.7114	0.000606207	0.00230323
SJAG_01860	-0.540693	5.27788	39.5313	0.000175794	0.000882741
SJAG_01712	-0.540218	8.37859	66.3362	2.55421e-05	0.000230865
SJAG_01131	-0.540158	7.0882	54.3056	5.46569e-05	0.000384164
SJAG_02644	-0.540057	7.07406	58.9584	4.00703e-05	0.000313742
SJAG_00718	-0.538582	7.41992	97.521	5.65651e-06	8.35024e-05
SJAG_03162	-0.538042	4.92075	47.4531	9.03455e-05	0.0005476
SJAG_01420	-0.537515	8.65896	87.9866	8.50057e-06	0.000110873
SJAG_00671	-0.535617	8.333	81.3977	1.15432e-05	0.000133038
SJAG_01457	-0.535215	6.22204	40.1705	0.000165933	0.000847264
SJAG_03880	-0.535147	5.59363	16.7152	0.00341463	0.00917806
SJAG_01126	-0.534846	7.82908	72.3398	1.82817e-05	0.000182269
SJAG_00943	-0.534189	10.2627	47.7834	8.80598e-05	0.000535005
SJAG_04465	-0.531661	6.81942	48.5456	8.30509e-05	0.000513739
SJAG_05750	-0.531257	4.02259	20.78	0.00154941	0.00484086
SJAG_00053	-0.528889	5.28699	34.5722	0.000283103	0.0012672
SJAG_03479	-0.528765	5.85152	43.7281	0.000121973	0.000685286
SJAG_00488	-0.528044	9.39104	54.7045	5.31736e-05	0.000376823
SJAG_01526	-0.52754	4.15631	26.8136	0.000677039	0.00253128
SJAG_03941	-0.527022	9.0975	45.0197	0.000109654	0.000633336
SJAG_02514	-0.527015	5.92656	61.0438	3.511e-05	0.000285761
SJAG_04389	-0.526425	5.08569	33.6815	0.000310231	0.00136608
SJAG_02395	-0.526356	7.50671	37.2688	0.000217053	0.00103256
SJAG_01872	-0.525633	3.34745	11.8832	0.00785368	0.0181029
SJAG_03985	-0.525533	8.7687	49.6313	7.6509e-05	0.000486635
SJAG_00356	-0.524871	6.99583	83.9406	1.02309e-05	0.000124022
SJAG_02276	-0.524328	6.89713	35.8825	0.000248305	0.00115249
SJAG_04940	-0.522612	9.21133	62.484	3.2122e-05	0.000266924
SJAG_03277	-0.522549	8.99632	34.7294	0.000278623	0.00125697
SJAG_02445	-0.522344	2.54074	8.12525	0.0200037	0.0391414
SJAG_00675	-0.521396	3.62212	21.867	0.00131827	0.00423423
SJAG_04517	-0.521393	7.74006	85.4836	9.52391e-06	0.000119385
SJAG_00293	-0.518803	7.67303	68.7338	2.22786e-05	0.000207914
SJAG_03562	-0.518589	9.18753	57.2052	4.49246e-05	0.000336412
SJAG_03237	-0.518306	11.3475	40.3231	0.000163681	0.000838253
SJAG_02630	-0.517774	3.08244	14.0949	0.00493022	0.0124208
SJAG_00280	-0.517402	6.13525	13.8796	0.00679982	0.0161218
SJAG_00990	-0.51725	5.40656	48.387	8.40634e-05	0.000517437
SJAG_02366	-0.516702	5.96756	41.7171	0.000144756	0.000770438
SJAG_01411	-0.51603	10.0806	29.8654	0.000470236	0.00188534
SJAG_03521	-0.515479	10.7294	38.5728	0.000191974	0.000938379
SJAG_03121	-0.513476	4.88645	28.9724	0.000521499	0.00204316
SJAG_02796	-0.513406	10.9076	13.5757	0.0060643	0.0146682
SJAG_03404	-0.512964	7.64548	64.8606	2.7846e-05	0.000246403
SJAG_03147	-0.511725	9.33729	55.6982	4.96888e-05	0.000362089
SJAG_04130	-0.510978	8.5618	75.9582	1.51237e-05	0.00016132
SJAG_04892	-0.510646	4.21828	34.7969	0.000276727	0.00125085
SJAG_00383	-0.510466	4.18528	30.1445	0.000455499	0.00184202
SJAG_03790	-0.509515	4.73862	24.578	0.000903278	0.00313802
SJAG_00465	-0.509498	10.8385	35.4698	0.000258664	0.00118985
SJAG_03056	-0.508626	7.52509	53.0177	5.98078e-05	0.000410293
SJAG_00264	-0.508598	4.88612	32.9448	0.00033513	0.00144243
SJAG_01268	-0.508558	7.25402	102.398	4.65764e-06	7.24959e-05
SJAG_02146	-0.507714	6.19622	19.871	0.00206211	0.00607431
SJAG_04865	-0.505974	4.87347	23.9465	0.000983527	0.00335999
SJAG_01135	-0.505281	4.38897	31.5952	0.00038748	0.00161906
SJAG_04242	-0.505132	3.55315	15.3891	0.00383864	0.0101315
SJAG_03922	-0.505111	10.1897	18.5324	0.00237027	0.00682629
SJAG_00112	-0.504693	5.05758	39.3656	0.000178468	0.000889232
SJAG_02252	-0.504581	6.33237	35.3119	0.000262768	0.00120063
SJAG_02033	-0.50447	7.4354	85.6036	9.47147e-06	0.00011916
SJAG_04155	-0.503923	9.59745	56.8826	4.58953e-05	0.000340352
SJAG_03269	-0.503862	4.97095	40.2831	0.000164267	0.000840421
SJAG_00447	-0.503433	8.91884	64.4808	2.84799e-05	0.000249652
SJAG_02554	-0.503174	8.15621	47.27	9.16444e-05	0.000552225
SJAG_01298	-0.50316	10.989	52.1309	6.37054e-05	0.000428473
SJAG_04487	-0.50228	5.57236	41.0998	0.000152784	0.000799916
SJAG_00995	-0.501954	4.75716	29.5393	0.000488201	0.00194225
SJAG_04194	-0.501529	3.42743	16.1503	0.00333537	0.00899206
SJAG_05024	-0.501189	10.7476	46.1724	9.99316e-05	0.000588397
SJAG_04573	-0.501139	10.5063	55.9985	4.86916e-05	0.000356334
SJAG_00717	-0.500562	7.51337	73.4051	1.72738e-05	0.000175878
SJAG_04457	-0.500263	8.41057	94.7727	6.33634e-06	9.06801e-05
SJAG_04557	-0.499229	3.0167	15.0815	0.00406846	0.0106365
SJAG_00892	-0.498147	5.58781	25.0139	0.000852584	0.00299626
SJAG_05286	-0.497922	6.34697	56.8423	4.60184e-05	0.000340642
SJAG_01912	-0.497706	8.02902	49.1439	7.93642e-05	0.000499948
SJAG_03524	-0.496969	5.40168	26.2122	0.000730254	0.00266261
SJAG_02620	-0.496741	5.81815	65.7005	2.65046e-05	0.000237069
SJAG_01713	-0.496684	7.64215	98.8169	5.36724e-06	8.0418e-05
SJAG_01460	-0.496439	6.94674	67.3057	2.41558e-05	0.000221442
SJAG_05017	-0.496386	6.98705	76.87	1.44367e-05	0.000156256
SJAG_00970	-0.496165	6.93598	59.1267	3.96394e-05	0.000311314
SJAG_03159	-0.494817	11.1648	32.9782	0.000333947	0.00143854
SJAG_00339	-0.493044	8.18534	94.7016	6.35523e-06	9.06985e-05
SJAG_05189	-0.49296	5.44386	21.6461	0.0013616	0.00435441
SJAG_02870	-0.491628	11.0425	39.5622	0.0001753	0.000882741
SJAG_01605	-0.491297	5.41323	21.982	0.00129639	0.00418221
SJAG_02576	-0.491039	10.0582	57.6201	4.37131e-05	0.000332889
SJAG_00444	-0.490362	5.96995	53.2603	5.87933e-05	0.000405493
SJAG_16452	-0.489093	7.04291	10.8957	0.0134962	0.0284038
SJAG_01591	-0.488605	4.26456	28.2769	0.000566267	0.00217879
SJAG_01972	-0.488453	6.86616	83.8092	1.02941e-05	0.000124089
SJAG_03716	-0.488145	6.11431	72.209	1.84104e-05	0.000182269
SJAG_01416	-0.487616	5.66338	52.9471	6.01074e-05	0.000410707
SJAG_02255	-0.48695	6.95163	25.9599	0.000816829	0.00290428
SJAG_02577	-0.486017	4.11886	25.8292	0.000766841	0.00277247
SJAG_00195	-0.485655	8.5314	58.4111	4.1513e-05	0.000322101
SJAG_03956	-0.485117	8.33476	57.9296	4.28357e-05	0.000329387
SJAG_02456	-0.485082	5.93104	42.9943	0.000129736	0.000717166
SJAG_01997	-0.484839	5.44503	15.2938	0.004244	0.0110318
SJAG_02040	-0.483434	5.89995	30.1884	0.000453236	0.00183431
SJAG_00396	-0.482942	10.4858	30.8394	0.000421221	0.00172349
SJAG_05214	-0.482458	6.00544	70.8757	1.97881e-05	0.000191993
SJAG_03882	-0.482297	8.87021	57.2919	4.46681e-05	0.000335737
SJAG_04107	-0.481107	9.13484	73.7018	1.70054e-05	0.000174178
SJAG_02459	-0.480892	3.23402	7.83317	0.0217228	0.0418533
SJAG_06635	-0.479796	9.76224	45.3669	0.000106607	0.000617815
SJAG_02766	-0.479506	7.08817	81.6257	1.14174e-05	0.000132782
SJAG_02329	-0.479085	5.01187	43.8285	0.000120956	0.000681386
SJAG_01317	-0.478686	6.57183	46.1487	0.00010012	0.000588572
SJAG_03103	-0.47857	4.17275	25.3795	0.000812743	0.00289575
SJAG_00540	-0.478011	5.03314	19.9084	0.0017718	0.00538227
SJAG_00623	-0.476083	4.20209	22.937	0.00113096	0.00376645
SJAG_04522	-0.476082	6.67711	40.3935	0.000162655	0.000833831
SJAG_01400	-0.475415	8.67566	72.7846	1.78522e-05	0.00017999
SJAG_00069	-0.474737	11.2752	37.458	0.000213173	0.0010188
SJAG_04428	-0.47449	3.67932	22.382	0.00122368	0.00399359
SJAG_01940	-0.473572	7.7258	64.1792	2.8996e-05	0.00025065
SJAG_01211	-0.472568	4.02309	17.4233	0.00266326	0.00750196
SJAG_02419	-0.472547	7.66556	57.8723	4.29965e-05	0.00032964
SJAG_05266	-0.472234	2.51476	9.96577	0.0123238	0.0263236
SJAG_03745	-0.471572	6.64084	68.5536	2.25053e-05	0.000208914
SJAG_03953	-0.470665	5.27199	25.4398	0.000806391	0.00288109
SJAG_03008	-0.469748	4.42707	9.35157	0.0151607	0.0312576
SJAG_00432	-0.469742	9.36991	61.1472	3.48842e-05	0.000284824
SJAG_04509	-0.469517	8.59247	53.3491	5.84272e-05	0.000404505
SJAG_04570	-0.469263	4.27508	28.6101	0.000544252	0.00211462
SJAG_04499	-0.469209	8.98596	79.1395	1.28867e-05	0.000143176
SJAG_01556	-0.469126	6.94684	48.3225	8.44799e-05	0.000518761
SJAG_02208	-0.468968	8.69757	48.988	8.03047e-05	0.000503025
SJAG_00243	-0.467844	8.45558	69.0466	2.18917e-05	0.000206568
SJAG_00801	-0.467205	4.70211	14.7322	0.00435048	0.0112518
SJAG_02568	-0.465691	6.0627	36.796	0.000227134	0.00107528
SJAG_01387	-0.465229	9.2713	23.3742	0.00106398	0.00358043
SJAG_02015	-0.465229	8.57767	51.7489	6.54809e-05	0.000436427
SJAG_01880	-0.46472	6.45979	42.9943	0.000129736	0.000717166
SJAG_00786	-0.464411	9.9178	13.5186	0.00613289	0.0148132
SJAG_05245	-0.46391	6.12896	45.6224	0.000104431	0.000608152
SJAG_01378	-0.463761	4.40272	17.7715	0.00250937	0.00715853
SJAG_01038	-0.463548	7.9334	87.6157	8.64331e-06	0.000112195
SJAG_00329	-0.462082	5.58869	36.789	0.000227287	0.00107528
SJAG_02047	-0.461975	3.41291	11.3361	0.00888722	0.0200413
SJAG_02307	-0.461747	7.34936	53.6783	5.70945e-05	0.000398039
SJAG_01650	-0.461619	7.80479	24.1842	0.00108326	0.00363343
SJAG_05280	-0.460781	4.18452	29.3215	0.000500671	0.00198267
SJAG_02719	-0.460563	8.50337	46.9625	9.38773e-05	0.000563045
SJAG_01782	-0.460294	8.67819	70.077	2.06746e-05	0.000196523
SJAG_04099	-0.460198	3.53784	18.8497	0.00209774	0.00616518
SJAG_00085	-0.459527	3.73535	14.056	0.00496858	0.0124991
SJAG_03863	-0.459465	8.34172	64.2497	2.88744e-05	0.000250505
SJAG_04830	-0.459375	7.12526	29.5154	0.00048955	0.00194611
SJAG_01181	-0.456576	6.24531	68.7337	2.22787e-05	0.000207914
SJAG_03154	-0.456478	4.40499	30.2164	0.000451801	0.00182993
SJAG_02313	-0.456056	8.10786	26.282	0.000723815	0.00265039
SJAG_01259	-0.45507	8.02142	49.1415	7.93785e-05	0.000499948
SJAG_03597	-0.454964	7.38154	23.4963	0.00118961	0.00391176
SJAG_00645	-0.454843	4.79288	33.178	0.000326989	0.0014206
SJAG_03032	-0.454258	7.22099	60.7303	3.58052e-05	0.000289136
SJAG_04407	-0.454093	6.65299	42.6839	0.000133202	0.000732396
SJAG_04754	-0.453865	9.84963	50.2686	7.2964e-05	0.000470243
SJAG_01112	-0.453504	5.55274	27.8289	0.000597629	0.00227645
SJAG_00863	-0.452336	5.5221	19.3938	0.00192176	0.00573635
SJAG_00289	-0.451795	7.28742	51.6256	6.60667e-05	0.000439762
SJAG_02717	-0.450835	7.92747	31.329	0.000398971	0.001651
SJAG_04898	-0.450824	5.15966	20.6418	0.00158226	0.00492258
SJAG_01881	-0.450033	6.9469	44.0956	0.000118302	0.000673085
SJAG_03472	-0.449386	8.68958	38.3955	0.000195166	0.000950374
SJAG_03335	-0.449294	11.1472	34.6464	0.000280976	0.00126206
SJAG_04933	-0.44908	6.72535	67.5271	2.38523e-05	0.000220228
SJAG_01584	-0.448397	6.19714	58.1583	4.2201e-05	0.000325967
SJAG_00837	-0.44729	4.72183	17.0919	0.00282071	0.00784258
SJAG_04377	-0.447264	6.30982	39.1132	0.000182636	0.000903909
SJAG_02800	-0.446876	3.72348	10.1308	0.0118316	0.0254548
SJAG_00338	-0.44662	9.72423	49.8244	7.54125e-05	0.000481699
SJAG_03252	-0.446361	7.00784	31.0395	0.000411948	0.00169247
SJAG_01372	-0.446053	6.50329	48.5001	8.33402e-05	0.000514214
SJAG_01136	-0.445978	6.49425	50.4473	7.20065e-05	0.000466052
SJAG_04280	-0.445876	4.58022	14.1987	0.0048295	0.0122328
SJAG_00744	-0.445849	10.2468	47.3766	9.08854e-05	0.00054883
SJAG_03609	-0.44549	5.92807	53.8932	5.62447e-05	0.000392646
SJAG_04374	-0.443365	3.48576	12.2207	0.00728985	0.017087
SJAG_00457	-0.44323	6.29178	45.4212	0.00010614	0.000616498
SJAG_02058	-0.44285	5.91781	46.3077	9.8861e-05	0.000583427
SJAG_01907	-0.442576	8.06441	39.3444	0.000178813	0.000889483
SJAG_02997	-0.441065	4.93485	13.7111	0.00532569	0.013185
SJAG_00072	-0.440957	6.83054	45.0731	0.000109178	0.000631295
SJAG_01499	-0.440603	8.53102	44.7612	0.000111991	0.000644671
SJAG_02701	-0.440195	5.29191	18.3854	0.00226388	0.00659701
SJAG_03653	-0.440195	9.67578	19.1704	0.00199171	0.00590409
SJAG_04477	-0.439989	7.89273	76.9514	1.43772e-05	0.00015596
SJAG_04503	-0.439508	4.59933	33.1957	0.000326383	0.0014206
SJAG_01918	-0.439264	6.35132	50.503	7.17111e-05	0.000464724
SJAG_04325	-0.438995	3.89827	18.7667	0.0021263	0.00623489
SJAG_00660	-0.438727	6.80528	28.0738	0.000580226	0.00222613
SJAG_00972	-0.438257	6.04532	23.3692	0.00106472	0.00358056
SJAG_03959	-0.43713	7.14533	33.233	0.000325106	0.00141824
SJAG_00135	-0.436954	6.66174	54.8429	5.26707e-05	0.000375744
SJAG_04549	-0.436059	8.48817	55.1172	5.16909e-05	0.000371944
SJAG_00049	-0.435538	8.23154	24.7446	0.000883474	0.00308169
SJAG_02738	-0.435439	11.1677	35.3607	0.000261491	0.00119964
SJAG_01417	-0.435217	6.35914	33.4638	0.000317344	0.00139145
SJAG_04552	-0.435121	4.54471	13.2225	0.00588787	0.0143154
SJAG_02779	-0.435096	7.20434	43.4965	0.00012436	0.00069566
SJAG_03531	-0.43454	8.71988	63.0046	3.11196e-05	0.000260696
SJAG_00285	-0.433787	5.02826	12.6687	0.00661679	0.0157823
SJAG_03441	-0.43353	6.2861	50.9724	6.92813e-05	0.000454119
SJAG_01825	-0.43345	6.67406	51.0088	6.90974e-05	0.000453662
SJAG_04476	-0.432577	11.7137	21.9414	0.00130405	0.00419905
SJAG_02059	-0.43138	8.26168	54.9527	5.22756e-05	0.000375103
SJAG_03699	-0.430956	6.029	29.2695	0.00050371	0.00199012
SJAG_02824	-0.430706	11.0668	31.9177	0.000374101	0.00157337
SJAG_04241	-0.430662	8.02837	61.5555	3.40105e-05	0.000281707
SJAG_04494	-0.429495	3.53984	12.5618	0.00677011	0.0160588
SJAG_05232	-0.429392	3.8672	13.4222	0.00564964	0.0138407
SJAG_03340	-0.428744	3.18007	8.1001	0.0201449	0.0392982
SJAG_04158	-0.428099	5.29916	34.4195	0.000287537	0.0012837
SJAG_02517	-0.427966	8.84161	53.9681	5.59523e-05	0.000391854
SJAG_01889	-0.425927	3.88561	19.2864	0.00195501	0.00581147
SJAG_00268	-0.425893	5.21747	14.1903	0.00483755	0.0122472
SJAG_01574	-0.425397	7.24458	70.6596	2.00233e-05	0.000192997
SJAG_04091	-0.424696	6.0969	38.0478	0.000201618	0.000971688
SJAG_04217	-0.424395	8.81696	56.278	4.77854e-05	0.000351199
SJAG_05679	-0.4241	4.98078	34.7774	0.000277272	0.00125198
SJAG_00340	-0.423381	10.7085	29.8421	0.000471491	0.0018889
SJAG_01412	-0.423292	4.82205	15.7355	0.00359873	0.00959316
SJAG_03213	-0.42283	5.58358	33.4798	0.000316814	0.00139031
SJAG_01159	-0.422588	8.87169	50.3424	7.25665e-05	0.000469087
SJAG_02038	-0.422043	9.61247	32.0804	0.000367569	0.00155222
SJAG_02233	-0.421956	5.35548	9.03618	0.0167089	0.0338018
SJAG_03811	-0.421765	8.43742	56.7294	4.63656e-05	0.000342142
SJAG_02236	-0.421692	4.88352	25.908	0.000759137	0.00274847
SJAG_04757	-0.421523	5.5603	19.4675	0.00189935	0.00569189
SJAG_03123	-0.421223	5.96977	54.7643	5.29557e-05	0.000376823
SJAG_01006	-0.42073	7.97382	62.8024	3.15043e-05	0.000263064
SJAG_00496	-0.420281	6.21174	29.1016	0.000513667	0.00201943
SJAG_04640	-0.419327	7.15204	67.261	2.42177e-05	0.000221616
SJAG_02952	-0.419147	6.58753	25.7906	0.000770654	0.0027843
SJAG_01600	-0.419123	5.23484	23.5483	0.00103866	0.00350677
SJAG_04720	-0.418455	4.56979	11.7679	0.00805852	0.0185098
SJAG_01516	-0.418362	7.23953	55.8655	4.91302e-05	0.000358525
SJAG_04829	-0.41726	6.23879	16.9061	0.00307922	0.00839905
SJAG_01939	-0.417226	4.97252	25.2636	0.00082512	0.00292568
SJAG_03234	-0.416386	3.8952	12.2656	0.00721868	0.0169433
SJAG_01718	-0.415864	5.57128	20.4724	0.00162372	0.00501825
SJAG_00202	-0.414439	4.52008	12.5942	0.00672328	0.0159771
SJAG_01139	-0.413856	5.63468	23.9865	0.000978186	0.00334636
SJAG_05271	-0.413005	5.10833	23.0632	0.00111111	0.00371234
SJAG_01619	-0.412872	6.14656	31.4847	0.000392201	0.00163349
SJAG_01187	-0.412801	8.01657	61.2047	3.47595e-05	0.000284708
SJAG_03262	-0.412545	11.6328	12.2073	0.00731128	0.0171295
SJAG_04468	-0.411197	6.23472	63.4577	3.02785e-05	0.000255729
SJAG_02904	-0.410862	9.24322	34.2272	0.000293248	0.00130243
SJAG_04362	-0.410855	8.96694	58.3555	4.16632e-05	0.00032278
SJAG_02783	-0.410758	9.05235	46.3257	9.872e-05	0.000583263
SJAG_00656	-0.409981	6.89058	46.9109	9.42587e-05	0.000563365
SJAG_03569	-0.409184	7.25968	34.9193	0.000273326	0.00124178
SJAG_02206	-0.40895	9.30917	42.0026	0.00014122	0.000759959
SJAG_01247	-0.408381	6.14592	24.6973	0.000889048	0.00309485
SJAG_02317	-0.407726	4.50764	12.3152	0.00714099	0.0167993
SJAG_03909	-0.406657	7.64639	39.1478	0.000182058	0.000903628
SJAG_02876	-0.406354	5.72536	13.4959	0.00581709	0.01417
SJAG_01146	-0.40619	3.62716	10.7447	0.0102018	0.0225095
SJAG_02390	-0.405916	10.2375	9.31455	0.0155744	0.0317979
SJAG_01593	-0.405826	5.48197	32.5308	0.000350205	0.00149607
SJAG_04514	-0.405479	4.26019	21.4239	0.00140696	0.00446767
SJAG_04404	-0.40546	7.72628	57.299	4.46471e-05	0.000335737
SJAG_00139	-0.405351	6.94791	39.4045	0.000177835	0.000888393
SJAG_05228	-0.405257	4.30971	16.2992	0.0032467	0.00877598
SJAG_01532	-0.404085	7.60343	32.2989	0.000359015	0.0015236
SJAG_01080	-0.403042	7.86455	43.8489	0.000120751	0.000681386
SJAG_03749	-0.402963	2.40142	8.25499	0.0192946	0.0379847
SJAG_04916	-0.402803	5.04533	14.8422	0.00425914	0.0110656
SJAG_01240	-0.402467	8.05485	33.7755	0.00030722	0.0013563
SJAG_04483	-0.401764	7.62299	17.9493	0.00273128	0.00764342
SJAG_00276	-0.400775	5.16074	32.3989	0.000355183	0.00151232
SJAG_04995	-0.400573	3.21891	9.14182	0.0152006	0.0313128
SJAG_03028	-0.398072	7.57977	54.3986	5.43067e-05	0.000382747
SJAG_04550	-0.397824	8.12779	57.9045	4.29061e-05	0.000329437
SJAG_03553	-0.397547	6.57573	26.6479	0.000691209	0.0025712
SJAG_02421	-0.397535	6.69	33.3575	0.00032089	0.00140223
SJAG_04586	-0.396449	4.06407	17.367	0.00268922	0.00755033
SJAG_03539	-0.396381	7.07207	28.8844	0.000526915	0.00205812
SJAG_02477	-0.395734	12.0576	21.1994	0.0014547	0.00460358
SJAG_00558	-0.394755	5.8566	39.7849	0.000171798	0.000871164
SJAG_04766	-0.394613	6.62811	33.2172	0.000325644	0.00141939
SJAG_00390	-0.394338	6.18517	23.7467	0.00101073	0.00343189
SJAG_04784	-0.394198	4.22307	12.0729	0.00753028	0.0175547
SJAG_01717	-0.393048	7.92586	25.2258	0.000829202	0.00293814
SJAG_02241	-0.392833	7.58229	64.0674	2.91904e-05	0.000251389
SJAG_05203	-0.392355	4.20388	18.3084	0.00229299	0.006648
SJAG_04204	-0.391683	10.7108	11.4824	0.0085952	0.0194782
SJAG_04398	-0.391039	4.63073	21.8679	0.00131809	0.00423423
SJAG_04617	-0.390919	4.97586	12.8619	0.00635046	0.0152529
SJAG_03470	-0.390514	6.8992	26.3721	0.000715612	0.00263345
SJAG_03120	-0.39048	6.46514	42.9771	0.000129925	0.000717444
SJAG_02339	-0.390447	4.78516	20.0736	0.00172676	0.00527655
SJAG_02460	-0.389653	3.92113	12.8215	0.00640507	0.0153698
SJAG_00592	-0.389235	7.65402	37.5064	0.000212195	0.00101507
SJAG_00822	-0.389226	8.0087	52.7005	6.11672e-05	0.000416843
SJAG_01841	-0.388928	5.462	9.83008	0.0134643	0.0283577
SJAG_02461	-0.3887	8.11621	36.115	0.000242693	0.00113052
SJAG_01813	-0.388239	8.50177	31.319	0.00039941	0.00165149
SJAG_04084	-0.387942	7.16977	50.878	6.97616e-05	0.000455964
SJAG_00486	-0.387675	4.22002	14.2538	0.00477712	0.0121276
SJAG_03336	-0.38741	5.5127	19.5929	0.00186194	0.00559669
SJAG_02664	-0.386272	8.7547	12.7558	0.00715059	0.0168142
SJAG_03091	-0.386254	5.26676	25.4466	0.000805682	0.00288055
SJAG_01402	-0.385644	4.56801	9.85803	0.012659	0.0269167
SJAG_02158	-0.385386	9.10705	32.4241	0.000354225	0.00150949
SJAG_04028	-0.385133	5.95484	20.1775	0.00169917	0.0052108
SJAG_02443	-0.384804	4.34457	13.3233	0.00576604	0.0140723
SJAG_03648	-0.3847	3.75912	10.6519	0.0104294	0.0229624
SJAG_03310	-0.38406	6.51663	43.924	0.000119999	0.000678772
SJAG_00890	-0.383856	6.97157	33.7558	0.000307849	0.00135791
SJAG_02874	-0.383843	6.31076	40.7917	0.000156996	0.000813477
SJAG_03733	-0.38242	4.4692	10.4592	0.0109226	0.0238447
SJAG_03558	-0.381926	7.52252	28.6449	0.00054201	0.0021075
SJAG_02450	-0.381562	8.34377	48.343	8.43471e-05	0.000518564
SJAG_01133	-0.379609	6.54331	15.7911	0.00356818	0.00952995
SJAG_02597	-0.379548	11.4495	18.3596	0.00227359	0.00661781
SJAG_01784	-0.379422	7.59949	63.6127	2.99971e-05	0.000254604
SJAG_00221	-0.379332	4.23789	8.76125	0.01681	0.0338964
SJAG_02065	-0.378982	4.53091	13.2396	0.00586693	0.0142847
SJAG_04327	-0.378977	6.7182	25.3209	0.000818968	0.00290988
SJAG_01916	-0.377895	4.46536	13.9939	0.00503066	0.0126122
SJAG_00551	-0.377651	6.76121	26.9432	0.000666208	0.00249804
SJAG_04371	-0.376931	7.89982	42.3537	0.000137016	0.000745413
SJAG_04858	-0.376729	8.84483	39.8351	0.00017102	0.000868932
SJAG_02068	-0.37666	4.4771	13.8767	0.00515045	0.0128499
SJAG_01471	-0.376349	9.17556	22.1219	0.00127037	0.00411574
SJAG_03850	-0.376135	8.40172	29.2608	0.000504216	0.00199059
SJAG_00178	-0.375077	6.46024	19.3052	0.00194914	0.00580378
SJAG_03505	-0.374419	3.9311	11.949	0.00773952	0.0178968
SJAG_03577	-0.373251	4.12393	8.57263	0.0176864	0.035389
SJAG_00694	-0.373183	8.84044	22.5964	0.00118679	0.00390692
SJAG_03619	-0.372794	5.37572	17.2918	0.00272441	0.00762891
SJAG_02050	-0.372217	9.44023	41.9009	0.000142468	0.000762989
SJAG_02377	-0.372007	9.215	29.9061	0.000468049	0.00187949
SJAG_03662	-0.37174	8.70402	42.2082	0.000138739	0.000751612
SJAG_04029	-0.37169	11.5997	20.9331	0.00151399	0.00475034
SJAG_03157	-0.37148	9.0609	41.3443	0.000149541	0.000789379
SJAG_04657	-0.370333	4.13203	12.6725	0.00661149	0.0157823
SJAG_03355	-0.368841	8.40388	35.308	0.000262872	0.00120063
SJAG_03096	-0.368437	6.83142	35.509	0.000257657	0.00118817
SJAG_04409	-0.368202	4.43666	20.5087	0.00161472	0.00499943
SJAG_02193	-0.368039	7.3776	30.0139	0.000462325	0.00186086
SJAG_04173	-0.367843	4.36041	14.142	0.00488414	0.0123349
SJAG_04634	-0.367574	9.57623	36.0434	0.000244404	0.00113746
SJAG_02213	-0.36711	7.62201	51.1277	6.85001e-05	0.000451295
SJAG_02451	-0.367073	4.54351	14.7829	0.00430808	0.0111759
SJAG_04052	-0.36695	4.28362	8.87576	0.0163044	0.0330839
SJAG_03022	-0.366931	6.68873	31.6512	0.000385117	0.00161126
SJAG_00136	-0.366843	9.2116	28.5354	0.000549092	0.00212786
SJAG_04511	-0.366642	9.42367	30.9726	0.000415022	0.00170103
SJAG_01829	-0.366148	3.24896	7.55909	0.0235067	0.0445572
SJAG_03108	-0.365298	7.08805	26.1551	0.00073557	0.0026782
SJAG_00454	-0.365083	4.78871	11.1133	0.00935628	0.020949
SJAG_02628	-0.364194	9.18089	30.5589	0.000434661	0.00177026
SJAG_02064	-0.363757	4.19387	11.9081	0.0078102	0.0180278
SJAG_00516	-0.363684	7.57051	42.4015	0.000136455	0.000743934
SJAG_00563	-0.363197	5.82327	12.5699	0.00675841	0.0160384
SJAG_00248	-0.362877	5.37875	22.4567	0.00121067	0.00396023
SJAG_02406	-0.362063	5.97917	35.0021	0.000271057	0.00123364
SJAG_03466	-0.362041	8.94344	28.7643	0.000534421	0.0020827
SJAG_03725	-0.361728	5.92806	19.8567	0.0017862	0.00541643
SJAG_02066	-0.361627	5.88761	39.1058	0.000182761	0.000903909
SJAG_00662	-0.361571	9.24247	33.4066	0.000319247	0.00139623
SJAG_04022	-0.361505	5.76846	14.6869	0.00438875	0.0113281
SJAG_04260	-0.36147	5.85423	32.39	0.000355522	0.00151251
SJAG_00841	-0.361075	4.83284	16.7859	0.00297646	0.00818289
SJAG_03721	-0.359887	7.03105	43.6445	0.000122828	0.000689338
SJAG_04149	-0.358994	9.97111	20.0222	0.00174064	0.0053095
SJAG_00836	-0.358869	5.38046	16.2898	0.00325219	0.00878621
SJAG_03124	-0.358807	7.00009	36.117	0.000242646	0.00113052
SJAG_04589	-0.35873	9.80527	38.3194	0.000196557	0.000954439
SJAG_00436	-0.358515	9.44998	25.4039	0.000810165	0.00289005
SJAG_00638	-0.358003	5.06115	24.5202	0.000910287	0.00315811
SJAG_02522	-0.357696	11.5587	19.6343	0.00184981	0.00557323
SJAG_02256	-0.357632	6.15703	17.0208	0.002856	0.00792358
SJAG_04056	-0.35744	4.03638	14.6305	0.00443706	0.011431
SJAG_01724	-0.35708	4.44805	8.08691	0.0202194	0.0394137
SJAG_01065	-0.356997	6.09497	12.9694	0.00620804	0.0149527
SJAG_01297	-0.356931	6.18043	26.4933	0.000704757	0.00260094
SJAG_03816	-0.35637	4.51973	22.4723	0.00120799	0.00395648
SJAG_03626	-0.356231	8.89956	38.2189	0.000198409	0.000959817
SJAG_04039	-0.355571	5.60623	22.8005	0.00115293	0.00381743
SJAG_00726	-0.355368	11.0881	13.3575	0.00572542	0.0139864
SJAG_04385	-0.35495	7.07055	26.6407	0.00069183	0.00257165
SJAG_01632	-0.354559	11.5352	18.0746	0.00238427	0.00685095
SJAG_01061	-0.353765	9.75116	28.0011	0.000585326	0.00224375
SJAG_01663	-0.352933	5.17411	10.8528	0.00994424	0.0220356
SJAG_00838	-0.352005	7.35356	31.4991	0.000391582	0.00163349
SJAG_03656	-0.351662	6.27517	20.8201	0.00154004	0.00481556
SJAG_01909	-0.349595	9.24563	33.8614	0.000304503	0.00134545
SJAG_04375	-0.349018	7.22449	37.8479	0.000205445	0.000988286
SJAG_04735	-0.348419	5.66046	22.4927	0.00120446	0.00394745
SJAG_01335	-0.347901	5.20785	10.0373	0.0121074	0.0259905
SJAG_04928	-0.347762	7.43849	23.5481	0.00103869	0.00350677
SJAG_03544	-0.346354	4.56292	17.7452	0.0025206	0.00718657
SJAG_00087	-0.345333	3.79312	11.7249	0.00813657	0.0186392
SJAG_05225	-0.345276	3.64354	8.54983	0.0177961	0.0355646
SJAG_04183	-0.34445	5.28878	14.5028	0.00454886	0.0116654
SJAG_04891	-0.344408	9.72172	31.909	0.000374455	0.00157357
SJAG_01175	-0.343621	5.82538	20.7601	0.00155409	0.00484958
SJAG_01678	-0.343255	5.1987	17.1592	0.00278781	0.00776787
SJAG_02428	-0.342601	5.09457	14.8705	0.00423599	0.0110166
SJAG_02042	-0.342586	3.50237	8.83967	0.0164617	0.0333637
SJAG_03940	-0.340233	4.13239	9.87042	0.0126199	0.0268557
SJAG_01686	-0.339858	5.54992	12.6447	0.00665092	0.0158487
SJAG_04140	-0.339176	8.11874	34.8513	0.00027521	0.00124704
SJAG_02760	-0.338957	6.21283	32.6013	0.000347579	0.00148731
SJAG_03185	-0.338451	6.73507	18.1426	0.00235728	0.00679993
SJAG_04315	-0.338439	6.49036	32.6605	0.000345394	0.00148042
SJAG_04532	-0.33837	3.6099	11.6776	0.00822359	0.0187884
SJAG_02858	-0.338361	5.11084	22.5747	0.00119046	0.00391176
SJAG_03633	-0.337997	5.99691	27.6312	0.000612152	0.00232068
SJAG_05977	-0.337973	6.94857	13.9587	0.00506624	0.0126767
SJAG_05285	-0.337176	9.5165	20.2438	0.00168183	0.00516377
SJAG_03400	-0.336316	7.23169	20.371	0.0016492	0.0050787
SJAG_04027	-0.335816	8.42499	21.4368	0.00140428	0.00446321
SJAG_03076	-0.335384	3.84197	8.58276	0.0176379	0.0353168
SJAG_01087	-0.334756	11.1916	15.3476	0.00386869	0.0101951
SJAG_02550	-0.333981	7.21178	35.7856	0.00025069	0.00116214
SJAG_01582	-0.333963	6.12022	34.0065	0.000299974	0.00133047
SJAG_01231	-0.333919	7.40771	20.5109	0.00161418	0.00499943
SJAG_03024	-0.333443	7.42328	17.7943	0.00249965	0.00713474
SJAG_04391	-0.333071	7.5421	39.5186	0.000175996	0.000882896
SJAG_02283	-0.332908	11.5421	15.7545	0.00358614	0.009568
SJAG_01842	-0.332672	7.20264	33.4236	0.000318679	0.00139493
SJAG_00466	-0.331172	10.0565	22.8735	0.00114112	0.00378805
SJAG_03708	-0.33113	6.94346	41.6741	0.000145299	0.000772115
SJAG_01276	-0.330909	8.24687	43.1649	0.000127878	0.000710707
SJAG_02977	-0.330518	5.15253	17.3818	0.00268238	0.00754759
SJAG_01964	-0.330428	8.60643	40.5626	0.000160222	0.000824754
SJAG_04451	-0.33037	5.09854	12.6525	0.0066398	0.0158298
SJAG_03540	-0.330112	6.68379	38.6663	0.000190317	0.000933589
SJAG_03263	-0.329988	4.59569	9.13223	0.0152387	0.0313177
SJAG_01837	-0.329851	5.48281	12.0203	0.00761822	0.0177117
SJAG_03361	-0.328816	7.54264	12.214	0.00785679	0.0181029
SJAG_04057	-0.328807	4.39499	11.5385	0.00848635	0.0192776
SJAG_02831	-0.328674	4.91014	9.05328	0.0155573	0.0317808
SJAG_02379	-0.328645	6.55223	19.893	0.00177608	0.00539208
SJAG_02215	-0.328529	5.32937	23.99	0.000977725	0.00334636
SJAG_01182	-0.327335	6.93126	33.5429	0.000314735	0.00138237
SJAG_01449	-0.32704	10.9977	19.6089	0.00185724	0.00558583
SJAG_01778	-0.326966	5.29912	17.8912	0.002459	0.00704213
SJAG_04962	-0.326	5.97781	25.1665	0.000835665	0.00295635
SJAG_01122	-0.32463	7.82212	21.6585	0.00135911	0.00435185
SJAG_04282	-0.323882	6.14761	17.5735	0.00259547	0.00735527
SJAG_03425	-0.323861	12.0555	11.3938	0.00877059	0.0198271
SJAG_00628	-0.32294	4.43226	9.77028	0.0129404	0.0274245
SJAG_04551	-0.322004	7.9251	25.283	0.000823035	0.0029203
SJAG_00728	-0.32198	4.75036	16.0909	0.00337162	0.00907553
SJAG_01720	-0.321871	7.17882	24.3716	0.000928585	0.00321089
SJAG_00946	-0.321592	7.6547	20.0063	0.00174495	0.00531593
SJAG_04886	-0.321441	5.84348	30.4169	0.000441668	0.00179737
SJAG_02761	-0.321203	4.68975	7.76958	0.0221212	0.042478
SJAG_01356	-0.320768	8.65959	19.0279	0.00203798	0.00602047
SJAG_01196	-0.319589	7.72001	36.3454	0.000237286	0.00111035
SJAG_00787	-0.319322	6.48605	15.7194	0.00360949	0.00960541
SJAG_01064	-0.318634	5.10278	13.212	0.00590078	0.01434
SJAG_02187	-0.318502	4.97635	15.8648	0.003514	0.0094086
SJAG_04003	-0.31769	10.3133	22.8597	0.00114335	0.00379056
SJAG_04516	-0.317644	4.4727	11.1932	0.00918467	0.0206275
SJAG_01205	-0.317288	4.77861	16.6772	0.00303429	0.00830199
SJAG_01733	-0.317141	10.2897	10.0007	0.0122176	0.0261401
SJAG_01043	-0.316391	5.49578	10.4689	0.0108971	0.0238059
SJAG_04232	-0.316053	6.4055	32.2629	0.000360408	0.00152795
SJAG_01184	-0.315724	5.31994	19.4945	0.00189121	0.00567473
SJAG_02186	-0.315695	5.23561	7.94415	0.0210487	0.0407527
SJAG_05296	-0.3147	5.77055	28.9255	0.000524372	0.0020513
SJAG_03951	-0.314214	7.10754	7.46136	0.0266845	0.0495061
SJAG_01048	-0.313755	6.5462	9.71944	0.0137461	0.0288707
SJAG_02002	-0.313345	5.11238	14.3515	0.00468591	0.0119797
SJAG_00969	-0.312715	6.68893	20.3732	0.00164864	0.0050787
SJAG_01293	-0.312314	6.52407	32.7933	0.000340552	0.00146332
SJAG_04098	-0.312223	10.5195	22.3804	0.00122397	0.00399359
SJAG_03710	-0.311919	5.28206	20.0643	0.00172926	0.00528107
SJAG_04765	-0.31171	5.41896	20.2199	0.00168807	0.00517983
SJAG_03594	-0.310357	5.96969	12.1575	0.00739148	0.0172781
SJAG_03697	-0.310143	8.75821	34.6907	0.000279717	0.00125916
SJAG_04810	-0.309127	6.66966	26.0314	0.000747253	0.00271116
SJAG_03854	-0.308561	4.49723	12.7859	0.00645356	0.0154502
SJAG_03227	-0.307776	4.91393	9.04822	0.015578	0.0317979
SJAG_01324	-0.307764	5.16733	11.2136	0.00914154	0.0205485
SJAG_04126	-0.307489	6.20031	23.6991	0.00101735	0.00344828
SJAG_02600	-0.307444	5.25851	7.5862	0.0233222	0.0443054
SJAG_00498	-0.306902	4.38745	13.1021	0.00603758	0.0146173
SJAG_04721	-0.306895	5.00775	11.3378	0.00888387	0.0200413
SJAG_05012	-0.306775	5.06404	7.80893	0.0218736	0.0420653
SJAG_02011	-0.306581	5.15572	9.91786	0.0124715	0.0265949
SJAG_00906	-0.30645	8.75403	25.1446	0.000838072	0.00295939
SJAG_02200	-0.305126	3.66415	8.05361	0.0204092	0.0397085
SJAG_01081	-0.305064	8.52839	24.646	0.000895136	0.00311394
SJAG_03146	-0.303231	5.31029	10.7885	0.0100964	0.0223247
SJAG_01727	-0.301325	4.80742	8.61485	0.0174853	0.0350523
SJAG_04543	-0.301265	7.38734	20.7261	0.00156212	0.00486876
SJAG_02821	-0.300693	7.4125	32.6361	0.000346293	0.00148305
SJAG_00936	-0.300541	3.38427	7.44655	0.0242919	0.0457594
SJAG_00653	-0.300439	9.31746	26.2291	0.000728686	0.00265878
SJAG_00287	-0.300064	7.57542	38.9478	0.000185434	0.000913342
SJAG_00448	-0.29989	6.11356	21.9506	0.0013023	0.00419746
SJAG_04690	-0.29972	4.66736	11.6501	0.00827471	0.0188885
SJAG_04666	-0.299691	9.48637	19.0399	0.00203403	0.00601224
SJAG_03135	-0.298211	4.49257	9.19756	0.0149812	0.0310222
SJAG_02497	-0.298072	5.09459	14.2547	0.0047762	0.0121276
SJAG_02484	-0.297391	5.55607	13.9146	0.00511127	0.0127584
SJAG_03298	-0.29635	7.21131	29.6317	0.000483023	0.0019276
SJAG_05334	-0.295146	5.83099	15.8045	0.00355318	0.00949481
SJAG_03349	-0.29481	7.9822	26.9915	0.000662226	0.00248492
SJAG_01274	-0.29445	6.23428	16.7114	0.00301593	0.00827374
SJAG_04171	-0.293822	5.16072	10.283	0.011399	0.0246962
SJAG_03267	-0.293572	4.64783	13.8187	0.00521097	0.0129633
SJAG_04975	-0.293512	6.04512	10.3388	0.0112453	0.0244145
SJAG_01571	-0.293438	5.49564	13.9974	0.00502707	0.0126093
SJAG_00382	-0.293369	8.91373	18.3356	0.00228265	0.00662919
SJAG_02164	-0.293198	9.53342	23.38	0.00106312	0.00358023
SJAG_04049	-0.292918	6.37098	22.8679	0.00114203	0.00378863
SJAG_05331	-0.292564	4.84781	9.72126	0.013101	0.0276737
SJAG_00395	-0.292345	7.2175	15.2421	0.00394641	0.0103689
SJAG_02238	-0.292086	6.41617	29.2342	0.000505782	0.00199219
SJAG_03097	-0.291679	5.14468	10.7299	0.0102377	0.0225694
SJAG_03802	-0.291136	5.38505	16.0207	0.00341505	0.00917806
SJAG_01594	-0.290926	7.02723	21.5187	0.00138737	0.00441764
SJAG_04641	-0.290479	6.25073	19.8528	0.00178729	0.00541654
SJAG_00306	-0.290005	4.45245	12.9282	0.00626216	0.015069
SJAG_04548	-0.288929	6.26738	16.6914	0.0030267	0.00829293
SJAG_02871	-0.287935	10.9858	8.11382	0.0200677	0.0392288
SJAG_01684	-0.287859	9.00823	12.9076	0.00628942	0.0151198
SJAG_01307	-0.286974	6.9224	20.003	0.00174584	0.00531593
SJAG_00490	-0.286412	5.88688	22.5743	0.00119054	0.00391176
SJAG_03102	-0.286354	8.35462	26.8226	0.000676285	0.0025303
SJAG_01536	-0.28606	7.50686	14.0028	0.00502172	0.0126081
SJAG_03915	-0.285695	8.47503	20.3668	0.00165027	0.00507896
SJAG_01698	-0.285417	6.1553	14.5686	0.00449079	0.0115394
SJAG_03255	-0.284713	4.97503	10.7299	0.0102377	0.0225694
SJAG_02989	-0.284693	6.3285	20.353	0.00165377	0.00508669
SJAG_00544	-0.283328	11.1157	11.3183	0.00892364	0.0201026
SJAG_03841	-0.283099	6.34854	13.6567	0.00538495	0.0133061
SJAG_00843	-0.282375	5.65361	17.438	0.00265652	0.00748708
SJAG_03589	-0.282148	6.5587	26.5524	0.000699544	0.00258767
SJAG_02415	-0.281863	6.7046	20.9165	0.00151776	0.00475929
SJAG_03025	-0.281815	10.2314	16.8927	0.00292092	0.00806029
SJAG_01542	-0.281804	5.94668	12.148	0.0074069	0.0172984
SJAG_04379	-0.280066	7.60124	30.993	0.00041408	0.00169852
SJAG_01762	-0.278399	6.75564	24.0249	0.000973091	0.00333335
SJAG_00597	-0.277883	8.30222	27.928	0.000590509	0.0022569
SJAG_03739	-0.277752	4.98455	11.4359	0.00868669	0.0196707
SJAG_02682	-0.276749	10.7363	8.48102	0.0181325	0.0361387
SJAG_00747	-0.275591	6.61666	9.89328	0.0125481	0.0267472
SJAG_00319	-0.275213	6.00715	20.5863	0.00159571	0.0049495
SJAG_03118	-0.274546	6.67527	9.55042	0.0136803	0.0287443
SJAG_04161	-0.274036	6.55088	14.0509	0.00497367	0.0125058
SJAG_04253	-0.273591	5.7479	13.3656	0.00571595	0.0139699
SJAG_02513	-0.27309	4.40663	7.75528	0.0222121	0.0426207
SJAG_02920	-0.272625	8.11562	18.3892	0.00226246	0.00659661
SJAG_02542	-0.272303	5.53972	7.623	0.0230748	0.0439488
SJAG_03930	-0.27209	7.7317	26.4684	0.000706971	0.00260351
SJAG_02648	-0.272075	7.52592	29.2501	0.000504848	0.00199148
SJAG_00369	-0.27142	6.24126	15.4504	0.00379476	0.0100424
SJAG_00552	-0.271378	5.31378	8.83378	0.0164875	0.0333898
SJAG_04311	-0.271027	5.76296	12.0052	0.00764378	0.0177471
SJAG_01816	-0.270822	6.2432	18.8958	0.00208206	0.00612958
SJAG_04239	-0.270778	4.25487	8.93457	0.016052	0.032649
SJAG_03222	-0.270574	5.78783	15.3002	0.00390334	0.0102707
SJAG_01455	-0.270533	7.58582	28.1196	0.000577044	0.0022186
SJAG_02342	-0.270219	6.36992	26.197	0.000731665	0.00266587
SJAG_04545	-0.270173	5.64671	16.2277	0.00328891	0.0088761
SJAG_00427	-0.269311	6.2988	23.1211	0.00110214	0.00368716
SJAG_02500	-0.268683	6.40666	17.5167	0.00262086	0.00740278
SJAG_05204	-0.268465	5.01779	10.3708	0.0111585	0.0242772
SJAG_04316	-0.268327	8.44581	20.0058	0.00174509	0.00531593
SJAG_03126	-0.267989	8.8438	24.735	0.000884609	0.00308356
SJAG_00440	-0.267953	5.26766	13.9451	0.0050801	0.012699
SJAG_03130	-0.267525	5.13465	9.77088	0.0129385	0.0274245
SJAG_01370	-0.267132	7.3593	13.4333	0.00563675	0.0138157
SJAG_04176	-0.265505	12.7976	8.27716	0.0191766	0.0378681
SJAG_03416	-0.265167	4.90268	8.71037	0.017041	0.0342817
SJAG_00816	-0.264712	8.07083	24.3357	0.000933083	0.00322201
SJAG_03440	-0.263837	5.99374	17.8294	0.00248484	0.00710822
SJAG_00815	-0.263568	4.37613	8.19005	0.0196455	0.0385723
SJAG_01653	-0.263298	6.86718	20.602	0.0015919	0.00494064
SJAG_00711	-0.263266	6.38591	19.4037	0.00191871	0.00573055
SJAG_03578	-0.263187	8.83019	23.4449	0.0010536	0.00355479
SJAG_01805	-0.263045	6.16504	14.7585	0.0043284	0.0112173
SJAG_00594	-0.261824	4.07319	7.96231	0.0209409	0.040605
SJAG_00134	-0.261564	7.12319	15.6024	0.00368864	0.00980086
SJAG_01927	-0.260256	5.78525	12.056	0.00755852	0.0176046
SJAG_03045	-0.259475	7.35214	19.3632	0.00193114	0.005761
SJAG_01410	-0.259395	6.84829	9.18162	0.0150435	0.0310888
SJAG_00526	-0.259329	7.8349	30.6792	0.000428836	0.00175068
SJAG_01444	-0.259097	8.81922	11.3851	0.00878818	0.0198582
SJAG_01746	-0.258368	8.89321	11.8562	0.00790102	0.0181724
SJAG_02263	-0.257996	8.81475	13.0173	0.00614581	0.0148305
SJAG_03987	-0.257853	7.05952	18.4246	0.00224923	0.00656546
SJAG_03015	-0.257842	7.53453	9.39537	0.0142339	0.0296775
SJAG_03415	-0.257594	7.3479	25.5338	0.000796627	0.00286208
SJAG_00386	-0.257215	5.96938	8.63139	0.0174074	0.0349097
SJAG_04791	-0.256628	5.74297	15.2347	0.00395189	0.0103772
SJAG_02279	-0.256609	7.28389	16.5808	0.00308678	0.00840989
SJAG_04248	-0.255582	7.50641	21.4658	0.00139825	0.00444953
SJAG_03873	-0.255501	4.71438	7.57839	0.0233752	0.0443528
SJAG_04261	-0.255304	7.89264	17.1452	0.00279461	0.00778261
SJAG_05926	-0.254837	5.17856	13.8206	0.00520894	0.0129633
SJAG_01827	-0.254783	5.1438	9.07465	0.0154702	0.0316657
SJAG_01222	-0.25462	9.30373	11.1436	0.00929071	0.0208112
SJAG_03379	-0.254547	6.00194	10.7767	0.0101247	0.0223778
SJAG_00705	-0.253713	5.20909	7.18965	0.0262109	0.0487855
SJAG_02640	-0.253272	9.65111	14.3304	0.00470539	0.0120011
SJAG_03107	-0.252445	6.11387	8.88776	0.0162525	0.0330047
SJAG_03144	-0.250368	9.16457	16.808	0.00296482	0.0081596
SJAG_03690	-0.249665	8.59678	13.4823	0.00558027	0.0137099
SJAG_03290	-0.249507	9.00357	17.9004	0.00245518	0.00703508
SJAG_01150	-0.249471	7.9359	16.5598	0.00309838	0.00843256
SJAG_00333	-0.249468	6.01725	10.6472	0.010441	0.0229783
SJAG_01479	-0.249451	5.4696	8.74069	0.0169029	0.0340571
SJAG_04519	-0.249408	6.37652	15.4525	0.00379328	0.0100424
SJAG_01544	-0.248735	8.25333	19.6284	0.00185152	0.00557511
SJAG_03756	-0.248678	7.95413	26.6185	0.000693763	0.00257638
SJAG_02401	-0.248661	5.08697	10.639	0.0104615	0.0230038
SJAG_03143	-0.248251	5.79493	9.48034	0.0139271	0.0291322
SJAG_00629	-0.247147	11.8888	7.65729	0.0228472	0.0435958
SJAG_05001	-0.246299	9.51434	7.38501	0.0247352	0.0463908
SJAG_04103	-0.24623	7.10102	16.7479	0.00299654	0.00822492
SJAG_03895	-0.24611	6.97081	15.157	0.00401051	0.0105151
SJAG_00131	-0.24579	5.85921	10.4677	0.0109003	0.0238059
SJAG_04644	-0.245585	8.25077	14.3322	0.00470371	0.0120011
SJAG_04943	-0.245255	5.74627	9.08644	0.0154225	0.0316182
SJAG_00910	-0.245195	6.36529	12.4924	0.00687213	0.0162575
SJAG_02772	-0.244682	6.13566	14.3003	0.00473343	0.0120487
SJAG_02877	-0.243795	6.99902	9.01344	0.0157212	0.0320774
SJAG_02356	-0.243721	7.2801	15.6163	0.00367917	0.00978075
SJAG_01935	-0.243488	8.04378	22.6278	0.0011815	0.00389201
SJAG_02805	-0.243307	5.39275	10.0104	0.0121882	0.0261095
SJAG_01360	-0.243107	7.32066	14.6003	0.0044632	0.0114915
SJAG_02973	-0.24289	6.70149	19.5539	0.00187347	0.00562805
SJAG_03467	-0.242208	4.44269	8.65592	0.0172926	0.0347064
SJAG_03883	-0.241842	6.96711	16.6971	0.00302363	0.00829046
SJAG_01937	-0.241746	5.67559	15.0608	0.00408449	0.010671
SJAG_00236	-0.241709	7.26029	22.887	0.00113896	0.00378332
SJAG_02049	-0.240731	6.20171	7.57744	0.0233817	0.0443528
SJAG_04342	-0.239589	11.186	8.66225	0.0172631	0.0346878
SJAG_03109	-0.239214	7.02513	14.6904	0.0043858	0.0113261
SJAG_03170	-0.23896	7.14716	15.013	0.0041219	0.0107517
SJAG_03552	-0.238923	7.13623	15.9222	0.00347712	0.00931573
SJAG_03750	-0.236938	9.2238	8.93601	0.0160459	0.032649
SJAG_00467	-0.23601	5.90442	9.76234	0.0129662	0.027468
SJAG_01777	-0.235998	6.13009	13.7422	0.00529222	0.013121
SJAG_01885	-0.235717	5.9459	10.4345	0.0109877	0.0239766
SJAG_01209	-0.235596	10.2366	12.6041	0.00670891	0.0159577
SJAG_00142	-0.235527	7.22045	18.7678	0.00212592	0.00623489
SJAG_01055	-0.235138	6.33003	14.2523	0.00477854	0.0121276
SJAG_00880	-0.233966	7.47919	19.6755	0.00183782	0.00554683
SJAG_01804	-0.23285	5.87461	11.9111	0.00780507	0.0180241
SJAG_02795	-0.231643	5.72062	12.0172	0.00762351	0.017716
SJAG_00438	-0.230988	5.85692	7.4097	0.0245561	0.0461222
SJAG_00942	-0.230892	8.27338	16.6156	0.00306775	0.00838019
SJAG_02290	-0.230261	9.69739	7.61644	0.0231187	0.0439999
SJAG_03153	-0.230143	7.44578	13.1875	0.00593085	0.0143995
SJAG_00706	-0.229393	6.10869	8.67112	0.0172219	0.0346184
SJAG_04599	-0.228889	7.74595	15.0813	0.00406858	0.0106365
SJAG_03968	-0.228825	6.06311	9.33567	0.0144545	0.030113
SJAG_00439	-0.22856	6.67382	13.1607	0.00596415	0.0144599
SJAG_00616	-0.227382	7.71522	17.5528	0.00260468	0.00737326
SJAG_04218	-0.227282	8.44785	15.1118	0.00404506	0.0106003
SJAG_03038	-0.226964	5.87165	7.81092	0.0218612	0.0420571
SJAG_00934	-0.22651	6.06919	10.3185	0.0113008	0.0245042
SJAG_03554	-0.22487	5.93281	9.65213	0.0133316	0.0281149
SJAG_04502	-0.224841	6.51733	10.8589	0.00992994	0.0220228
SJAG_00208	-0.224768	7.12029	14.1999	0.00482832	0.0122328
SJAG_04705	-0.22283	4.98194	9.52047	0.0137851	0.0289291
SJAG_02368	-0.222055	5.66093	9.51848	0.0137921	0.028932
SJAG_00657	-0.221197	8.20166	13.44	0.00562895	0.0138031
SJAG_00420	-0.221106	7.76799	18.1801	0.00234255	0.00676503
SJAG_02044	-0.220919	6.20266	12.6832	0.00659643	0.0157629
SJAG_02024	-0.220633	7.95885	8.55991	0.0177475	0.0354812
SJAG_00043	-0.22006	9.83667	12.7005	0.00657209	0.015712
SJAG_02209	-0.219931	7.07716	16.5903	0.0030816	0.0084002
SJAG_03276	-0.219818	7.36347	15.9846	0.00343762	0.0092291
SJAG_05187	-0.219136	8.02621	13.8544	0.00517362	0.012889
SJAG_00247	-0.219043	7.20414	7.24748	0.0257628	0.0481254
SJAG_03069	-0.218398	5.6858	10.906	0.0098207	0.0218181
SJAG_03306	-0.218285	8.04156	14.5406	0.00451542	0.0115969
SJAG_04716	-0.217425	5.72169	8.29129	0.0191018	0.0377494
SJAG_04481	-0.216837	9.98105	10.534	0.0107277	0.0235087
SJAG_01901	-0.216082	6.05358	7.20353	0.0261024	0.0486364
SJAG_03966	-0.215748	5.83304	11.3479	0.00886323	0.0200102
SJAG_01491	-0.215066	7.88849	16.6079	0.00307195	0.00838723
SJAG_00418	-0.214768	5.33218	8.77667	0.0167408	0.0338048
SJAG_01797	-0.214684	9.05341	14.7213	0.00435963	0.0112698
SJAG_04881	-0.214421	5.65113	7.46169	0.0241844	0.0456236
SJAG_00766	-0.214168	8.28491	11.5536	0.00845732	0.0192371
SJAG_00323	-0.214046	8.04552	7.21581	0.026007	0.0485287
SJAG_02323	-0.214012	7.48709	11.3264	0.00890719	0.0200743
SJAG_01353	-0.213493	6.38405	10.8509	0.00994881	0.0220362
SJAG_02168	-0.213433	8.4244	7.10674	0.0268703	0.0497433
SJAG_01638	-0.212607	5.80495	11.1981	0.00917428	0.0206131
SJAG_04693	-0.212293	6.363	7.19809	0.0261448	0.0486802
SJAG_01028	-0.211256	7.00179	10.5408	0.0107101	0.0235003
SJAG_01012	-0.211036	9.03685	10.5294	0.0107395	0.0235246
SJAG_00335	-0.21101	9.26506	8.40559	0.0185104	0.0368206
SJAG_00683	-0.210896	6.28941	7.83844	0.0216902	0.0418062
SJAG_00182	-0.210888	6.36788	9.33817	0.0144451	0.0301057
SJAG_03125	-0.208275	6.13213	10.2234	0.0115661	0.0250184
SJAG_04273	-0.207307	5.76512	12.7436	0.00651188	0.0155753
SJAG_02022	-0.206471	6.51421	13.2881	0.00580823	0.0141556
SJAG_01799	-0.20584	9.267	13.7859	0.00524561	0.0130368
SJAG_04087	-0.205431	5.86349	10.5341	0.0107274	0.0235087
SJAG_03676	-0.20537	7.04066	10.849	0.00995322	0.0220365
SJAG_04473	-0.204898	5.7548	9.61173	0.0134688	0.0283577
SJAG_02702	-0.204583	7.84374	15.9745	0.00344399	0.00924138
SJAG_02637	-0.203155	6.6989	10.8654	0.00991496	0.0219991
SJAG_02417	-0.202184	9.10813	7.15533	0.0264813	0.0492534
SJAG_02075	-0.201266	8.68806	8.11183	0.0200789	0.0392288
SJAG_01535	-0.199752	6.0175	9.6623	0.0132974	0.0280541
SJAG_02330	-0.199383	8.4983	10.2278	0.0115536	0.0250101
SJAG_03384	-0.199196	6.87029	8.77575	0.0167449	0.0338048
SJAG_04111	-0.198409	8.34492	7.1211	0.0267546	0.0495826
SJAG_03729	-0.197991	7.56681	7.49397	0.0239571	0.0452445
SJAG_04588	-0.19795	8.77524	11.5465	0.00847092	0.0192511
SJAG_04915	-0.197878	5.84323	8.78196	0.0167172	0.0338018
SJAG_00600	-0.197536	8.416	13.0754	0.00607141	0.0146785
SJAG_03302	-0.197166	6.24221	7.17822	0.0263005	0.0489347
SJAG_03927	-0.195474	5.54578	7.13214	0.0266661	0.0494898
SJAG_01522	-0.194887	8.57572	8.94669	0.0160006	0.0325831
SJAG_00581	-0.194755	6.93913	11.3808	0.00879669	0.0198687
SJAG_04190	-0.193798	7.903	8.19761	0.0196043	0.038506
SJAG_00878	-0.192439	5.73192	9.69782	0.0131786	0.0278149
SJAG_02694	-0.191839	7.44909	11.9591	0.00772224	0.0178809
SJAG_00722	-0.191484	8.4896	10.5647	0.010649	0.0233833
SJAG_04178	-0.189645	8.75974	10.0833	0.0119708	0.0257249
SJAG_00632	-0.189272	6.00205	7.23769	0.025838	0.0482309
SJAG_03780	-0.188956	6.30985	12.3404	0.00710209	0.0167154
SJAG_02530	-0.187302	8.67656	11.5067	0.00854782	0.0193916
SJAG_00471	-0.186917	6.80489	10.0247	0.0121451	0.026039
SJAG_02185	-0.18671	5.85472	8.52162	0.0179331	0.0358105
SJAG_04981	-0.18639	9.6331	9.7894	0.0128784	0.0273269
SJAG_03682	-0.185779	6.53098	8.98684	0.0158318	0.0322704
SJAG_02838	-0.18544	7.08468	11.2664	0.00903083	0.0203263
SJAG_03846	-0.184491	7.95845	13.6411	0.00540205	0.0133356
SJAG_01857	-0.184122	7.59075	14.5706	0.00448906	0.0115394
SJAG_00655	-0.184057	6.91239	7.89305	0.0213558	0.0412697
SJAG_00151	-0.183456	6.265	8.30688	0.0190198	0.0376306
SJAG_01622	-0.183348	6.22623	12.2865	0.00718593	0.0168742
SJAG_02841	-0.182988	9.3092	10.5388	0.0107154	0.0235018
SJAG_00256	-0.182852	6.70173	8.74843	0.0168679	0.0339998
SJAG_00807	-0.182472	5.7716	7.89146	0.0213654	0.0412728
SJAG_02118	-0.181607	5.56982	7.42324	0.0244586	0.0459928
SJAG_03907	-0.180436	7.486	7.48926	0.0239901	0.0452902
SJAG_02305	-0.180379	8.60976	8.11032	0.0200874	0.0392305
SJAG_00479	-0.179039	8.33051	9.29856	0.0145937	0.0303908
SJAG_03545	-0.178446	9.192	9.5984	0.0135144	0.0284254
SJAG_01738	-0.178353	6.23187	7.11107	0.0268354	0.0496965
SJAG_01954	-0.178238	9.5034	8.11198	0.020078	0.0392288
SJAG_03637	-0.17718	6.29919	10.4883	0.0108462	0.0237382
SJAG_00712	-0.176108	8.14291	8.6002	0.0175548	0.0351778
SJAG_03957	-0.175979	7.93068	7.15101	0.0265156	0.0492816
SJAG_03655	-0.175935	7.09145	8.98619	0.0158345	0.0322704
SJAG_03893	-0.174673	9.30699	8.63453	0.0173927	0.0348937
SJAG_04783	-0.174491	7.28847	10.3942	0.0110955	0.0241707
SJAG_03500	-0.174421	7.06884	11.1752	0.00922306	0.0206957
SJAG_04593	-0.174309	8.8127	7.95241	0.0209995	0.0406728
SJAG_00875	-0.173904	6.88809	7.9548	0.0209853	0.0406606
SJAG_00762	-0.173321	8.44078	11.7586	0.00807523	0.0185317
SJAG_02434	-0.173085	5.60041	7.41844	0.0244931	0.0460375
SJAG_03536	-0.172202	7.64611	10.7702	0.0101403	0.0223936
SJAG_02562	-0.171408	8.45259	11.9788	0.00768851	0.0178222
SJAG_01822	-0.171404	7.60309	11.7168	0.00815138	0.0186648
SJAG_01809	-0.16906	6.55097	8.33004	0.0188987	0.0374486
SJAG_03670	-0.169013	6.36803	10.0823	0.0119736	0.0257249
SJAG_03625	-0.168506	7.71269	11.5761	0.00841422	0.019156
SJAG_00853	-0.168177	8.6634	9.40084	0.0142139	0.0296718
SJAG_02746	-0.168002	7.27199	9.18961	0.0150123	0.0310663
SJAG_02643	-0.167759	6.3406	9.13294	0.0152359	0.0313177
SJAG_03705	-0.167024	7.23954	9.13205	0.0152394	0.0313177
SJAG_02534	-0.166929	7.09832	8.16366	0.0197904	0.0388124
SJAG_00883	-0.1666	7.5386	8.89907	0.0162038	0.0329187
SJAG_04888	-0.166362	8.67243	9.9674	0.0123189	0.0263236
SJAG_00866	-0.165925	8.57948	9.93103	0.0124307	0.0265188
SJAG_04053	-0.164812	8.52549	7.5246	0.0237439	0.0448913
SJAG_01590	-0.16428	8.02511	8.10126	0.0201383	0.0392982
SJAG_01070	-0.162668	8.03525	8.94119	0.0160239	0.0326176
SJAG_02509	-0.161603	8.50799	9.06065	0.0155272	0.0317562
SJAG_03341	-0.160844	7.75423	10.6707	0.0103828	0.0228697
SJAG_00137	-0.15994	6.96774	7.54953	0.0235721	0.0446484
SJAG_04541	-0.159813	8.22786	7.66766	0.0227789	0.0435139
SJAG_01197	-0.159545	8.83699	8.7768	0.0167402	0.0338048
SJAG_01646	-0.157339	6.46937	8.13036	0.0199751	0.0391003
SJAG_00677	-0.157331	7.51215	7.76213	0.0221685	0.0425529
SJAG_04426	-0.155572	6.85268	7.2413	0.0258102	0.0481966
SJAG_04050	-0.154372	6.79694	8.43213	0.0183763	0.0365681
SJAG_00634	-0.153793	6.93966	7.24998	0.0257437	0.0481071
SJAG_00128	-0.152637	7.22362	8.10493	0.0201177	0.0392748
SJAG_04121	-0.149751	8.57365	7.55783	0.0235153	0.0445572
SJAG_00426	-0.149739	8.05459	8.38162	0.0186325	0.0370349
SJAG_00978	-0.148709	6.80756	7.33089	0.0251334	0.0470862
SJAG_03741	-0.147874	7.88141	8.02709	0.0205618	0.0399602
SJAG_01991	-0.146642	7.8992	8.78298	0.0167126	0.0338018
SJAG_02321	-0.145614	7.508	9.23487	0.0148366	0.030797
SJAG_04563	-0.140346	6.96426	7.12343	0.0267359	0.0495826
SJAG_01913	-0.139151	8.00607	7.71429	0.0224751	0.0430132
SJAG_00700	-0.1374	8.21986	8.20808	0.0195474	0.0384235
