# Supplementary material for: Separable roles for RNAi in regulation of transposable elements and viability in the fission yeast Schizosaccharomyces japonicus
Source: PLoS Genet. 2022 Feb 28;18(2):e1010100. doi: 10.1371/journal.pgen.1010100 (PMC8912903; doi:10.1371/journal.pgen.1010100)
Supplement: S2 Table — (XLSX) [file pgen.1010100.s012.xlsx]

## Sheet: Sheet1
Element Name	Contig	Start	End	Strand
Tj1_partial_retrotransposon-1.1	supercont5.1	1819502	1824403	+
Tj1_partial_retrotransposon-5.1	supercont5.5	56634	57720	+
Tj1-type_LTR-1.1	supercont5.1	1810409	1810553	-
Tj1-type_LTR-1.2	supercont5.1	1824729	1824873	-
Tj1-type_LTR-1.3	supercont5.1	1841973	1842117	+
Tj1-type_LTR-1.4	supercont5.1	1814904	1815044	-
Tj1-type_LTR-2.1	supercont5.2	965578	965772	-
Tj1-type_LTR-28.1	supercont5.28	1857	2001	+
Tj1-type_LTR-3.1	supercont5.3	463397	463627	+
Tj10_partial_retrotransposon-1.1	supercont5.1	1850228	1851632	-
Tj10_partial_retrotransposon-1.2	supercont5.1	4234058	4235109	+
Tj10_partial_retrotransposon-1.3	supercont5.1	4232959	4233782	+
Tj10_partial_retrotransposon-1.4	supercont5.1	1833470	1834093	-
Tj10_partial_retrotransposon-1.5	supercont5.1	15693	16213	-
Tj10_partial_retrotransposon-10.1	supercont5.10	331	5220	-
Tj10_partial_retrotransposon-11.1	supercont5.11	14055	14366	-
Tj10_partial_retrotransposon-13.1	supercont5.13	9987	10433	-
Tj10_partial_retrotransposon-17.1	supercont5.17	2099	2533	+
Tj10_partial_retrotransposon-2.1	supercont5.2	1840390	1843843	-
Tj10_partial_retrotransposon-2.2	supercont5.2	1844117	1845243	-
Tj10_partial_retrotransposon-2.3	supercont5.2	22218	22486	+
Tj10_partial_retrotransposon-4.1	supercont5.4	83890	88136	+
Tj10_partial_retrotransposon-4.2	supercont5.4	67352	68007	+
Tj10_partial_retrotransposon-5.1	supercont5.5	89536	91409	-
Tj10_partial_retrotransposon-5.2	supercont5.5	57811	59021	+
Tj10_partial_retrotransposon-5.3	supercont5.5	59997	61032	+
Tj10_partial_retrotransposon-5.4	supercont5.5	84048	84871	-
Tj10_partial_retrotransposon-5.5	supercont5.5	91683	92506	-
Tj10_partial_retrotransposon-5.6	supercont5.5	59295	59771	+
Tj10_partial_retrotransposon-5.7	supercont5.5	83372	83774	-
Tj10_partial_retrotransposon-8.1	supercont5.8	484	912	+
Tj10_partial_retrotransposon-8.2	supercont5.8	440	713	+
Tj10-1	supercont5.1	8432	15449	-
Tj10-type_LTR-1.1	supercont5.1	1773115	1773423	+
Tj10-type_LTR-1.2	supercont5.1	17037	17302	-
Tj10-type_LTR-1.3	supercont5.1	4226142	4226394	+
Tj10-type_LTR-14.1	supercont5.14	1562	1814	+
Tj10-type_LTR-2.1	supercont5.2	23982	24232	-
Tj10-type_LTR-2.2	supercont5.2	1849344	1849466	+
Tj10-type_LTR-23.1	supercont5.23	861	1119	-
Tj10-type_LTR-3.1	supercont5.3	3035380	3035590	+
Tj10-type_LTR-4.1	supercont5.4	146632	146844	+
Tj10-type_LTR-4.2	supercont5.4	89317	89487	-
Tj10-type_LTR-5.1	supercont5.5	9369	9634	-
Tj10-type_LTR-5.2	supercont5.5	54563	54828	+
Tj12_partial_retrotransposon-18.1	supercont5.18	5074	5515	-
Tj12_partial_retrotransposon-2.1	supercont5.2	2380549	2381679	+
Tj12_partial_retrotransposon-2.2	supercont5.2	2391468	2391855	-
Tj12_partial_retrotransposon-4.1	supercont5.4	1942	3292	+
Tj12_partial_retrotransposon-4.2	supercont5.4	3608	5692	+
Tj12_partial_retrotransposon-4.3	supercont5.4	74315	75170	-
Tj12_partial_retrotransposon-4.4	supercont5.4	167865	168705	+
Tj12_partial_retrotransposon-5.1	supercont5.5	8383	8496	+
Tj12_partial_retrotransposon-5.2	supercont5.5	73969	76792	+
Tj12_partial_retrotransposon-6.1	supercont5.6	30149	30363	+
Tj12_partial_retrotransposon-6.2	supercont5.6	30458	30767	+
Tj12_partial_retrotransposon-6.3	supercont5.6	30822	32564	+
Tj12_partial_retrotransposon-6.4	supercont5.6	66059	66365	+
Tj12_partial_retrotransposon-6.5	supercont5.6	66420	69841	+
Tj12-1	supercont5.1	752	6301	+
Tj12-type_LTR-2.1	supercont5.2	3829107	3829373	-
Tj12-type_LTR-5.1	supercont5.5	73144	73421	+
Tj12-type_LTR-7.1	supercont5.7	2525	2723	-
Tj13_partial_retrotransposon-1.1	supercont5.1	1851889	1853106	+
Tj13_partial_retrotransposon-1.2	supercont5.1	1853646	1854308	+
Tj13_partial_retrotransposon-19.1	supercont5.19	1	4692	+
Tj13_partial_retrotransposon-4.1	supercont5.4	8402	13787	+
Tj13-1	supercont5.2	3859767	3865810	-
Tj13-2	supercont5.7	22595	28600	+
Tj13-type_LTR-1.1	supercont5.1	7837	8034	+
Tj13-type_LTR-1.2	supercont5.1	4226904	4227254	-
Tj13-type_LTR-11.1	supercont5.11	10759	11109	-
Tj13-type_LTR-13.1	supercont5.13	1904	2073	-
Tj13-type_LTR-14.1	supercont5.14	2324	2674	-
Tj13-type_LTR-2.1	supercont5.2	23549	23897	+
Tj13-type_LTR-24.1	supercont5.24	2434	2784	+
Tj13-type_LTR-4.1	supercont5.4	106728	107051	-
Tj13-type_LTR-5.1	supercont5.5	56324	56634	+
Tj13-type_LTR-7.1	supercont5.7	1042	1223	+
Tj14_partial_retrotransposon-16.1	supercont5.16	1095	5711	+
Tj14_partial_retrotransposon-5.1	supercont5.5	9251	9369	-
Tj14_partial_retrotransposon-5.2	supercont5.5	51981	54561	-
Tj14-type_LTR-2.1	supercont5.2	3833789	3833932	-
Tj15_partial_retrotransposon-1.1	supercont5.1	8151	8235	-
Tj15_partial_retrotransposon-1.2	supercont5.1	1859049	1860552	-
Tj15_partial_retrotransposon-1.3	supercont5.1	4232577	4232959	+
Tj15_partial_retrotransposon-1.4	supercont5.1	4240679	4240956	-
Tj15_partial_retrotransposon-11.1	supercont5.11	1833	2211	-
Tj15_partial_retrotransposon-13.1	supercont5.13	967	1050	+
Tj15_partial_retrotransposon-14.1	supercont5.14	8284	8561	-
Tj15_partial_retrotransposon-17.1	supercont5.17	375	458	+
Tj15_partial_retrotransposon-2.1	supercont5.2	21775	22064	+
Tj15_partial_retrotransposon-2.2	supercont5.2	1838570	1838652	-
Tj15_partial_retrotransposon-20.1	supercont5.20	2	707	-
Tj15_partial_retrotransposon-25.1	supercont5.25	227	2447	-
Tj15_partial_retrotransposon-4.1	supercont5.4	7124	7317	+
Tj15_partial_retrotransposon-4.2	supercont5.4	38535	40084	+
Tj15_partial_retrotransposon-4.3	supercont5.4	83189	83323	+
Tj15_partial_retrotransposon-5.1	supercont5.5	57719	57925	+
Tj15_partial_retrotransposon-5.3	supercont5.5	85438	87224	-
Tj15_partial_retrotransposon-5.4	supercont5.5	92507	93080	-
Tj15-type_LTR-1.1	supercont5.1	4242005	4242246	-
Tj15-type_LTR-4.2	supercont5.4	37688	37878	+
Tj15-type_LTR-4.3	supercont5.4	42838	43081	+
Tj15-type_LTR-7.1	supercont5.7	9376	9695	-
Tj11_partial_retrotransposon-2.1	supercont5.2	1694	2753	+
Tj11_partial_retrotransposon-2.2	supercont5.2	3241	3716	+
Tj11_partial_retrotransposon-4.1	supercont5.4	7310	8164	+
Tj11_partial_retrotransposon-4.2	supercont5.4	8179	8405	+
Tj11_partial_retrotransposon-5.1	supercont5.5	39495	39883	+
Tj11_partial_retrotransposon-5.2	supercont5.5	40415	43928	-
Tj11_partial_retrotransposon-5.3	supercont5.5	41628	42100	-
Tj11_partial_retrotransposon-5.4	supercont5.5	43943	44983	-
Tj11-type_LTR-1.1	supercont5.1	8236	8427	-
Tj11-type_LTR-1.2	supercont5.1	4232386	4232577	+
Tj11-type_LTR-1.3	supercont5.1	4240764	4240955	-
Tj11-type_LTR-10.1	supercont5.10	5239	5429	-
Tj11-type_LTR-13.1	supercont5.13	777	967
Tj11-type_LTR-17.1	supercont5.17	184	375	+
Tj11-type_LTR-2.1	supercont5.2	1838652	1838843	-
Tj11-type_LTR-5.1	supercont5.5	85246	85437	-
Tj16_partial_retrotransposon-11.1	supercont5.11	2383	2568	+
Tj16_partial_retrotransposon-2.1	supercont5.2	1833800	1834188	+
Tj16_partial_retrotransposon-2.2	supercont5.2	3843133	3844739	-
Tj16_partial_retrotransposon-20.1	supercont5.20	3318	4157	+
Tj16_partial_retrotransposon-3.1	supercont5.3	860528	862394	-
Tj16_partial_retrotransposon-5.1	supercont5.5	7730	8162	-
Tj16-type_LTR-1.1	supercont5.1	16316	16518	+
Tj16-type_LTR-11.1	supercont5.11	729	915	+
Tj16-type_LTR-11.2	supercont5.11	2568	2770	-
Tj17_partial_retrotransposon-1.1	supercont5.1	1783758	1784020	+
Tj17_partial_retrotransposon-1.2	supercont5.1	4282401	4283493	+
Tj17_partial_retrotransposon-10.1	supercont5.10	10041	10750	-
Tj17_partial_retrotransposon-10.2	supercont5.10	14484	14852	+
Tj17_partial_retrotransposon-2.1	supercont5.2	1065121	1066685	-
Tj17_partial_retrotransposon-4.1	supercont5.4	415	1625	+
Tj17_partial_retrotransposon-4.2	supercont5.4	105362	106060	+
Tj17_partial_retrotransposon-4.3	supercont5.4	123940	124196	+
Tj17_partial_retrotransposon-4.4	supercont5.4	124534	124997	+
Tj17_partial_retrotransposon-4.5	supercont5.4	127590	127825	+
Tj17_partial_retrotransposon-4.6	supercont5.4	139103	142759	+
Tj17_partial_retrotransposon-4.7	supercont5.4	155947	156651	+
Tj17_partial_retrotransposon-4.8	supercont5.4	163755	164472	+
Tj17_partial_retrotransposon-5.1	supercont5.5	8485	8963	-
Tj17_partial_retrotransposon-6.1	supercont5.6	4422	4670	+
Tj17_partial_retrotransposon-6.2	supercont5.6	37590	38285	+
Tj17_partial_retrotransposon-6.3	supercont5.6	65837	66058	-
Tj17-type_LTR-1.1	supercont5.1	1849536	1849996	-
Tj17-type_LTR-1.2	supercont5.1	3508444	3508910	+
Tj17-type_LTR-1.3	supercont5.1	4227406	4227872	+
Tj17-type_LTR-1.4	supercont5.1	4290093	4290577	-
Tj17-type_LTR-2.1	supercont5.2	3453864	3454330	-
Tj17-type_LTR-27.1	supercont5.27	1638	2024	-
Tj17-type_LTR-3.1	supercont5.3	462616	463082	+
Tj17-type_LTR-6.1	supercont5.6	32589	33065	+
Tj18_partial_retrotransposon-2.1	supercont5.2	1	656	-
Tj18_partial_retrotransposon-2.2	supercont5.2	1827446	1827705	+
Tj18_partial_retrotransposon-2.3	supercont5.2	3831964	3832455	+
Tj18_partial_retrotransposon-3.1	supercont5.3	850015	850822	+
Tj18_partial_retrotransposon-3.2	supercont5.3	863962	864426	+
Tj18_partial_retrotransposon-4.1	supercont5.4	37291	37698	+
Tj18_partial_retrotransposon-5.1	supercont5.5	601	3527	+
Tj19_partial_retrotransposon-1.1	supercont5.1	1794957	1795578	-
Tj19_partial_retrotransposon-1.2	supercont5.1	1796135	1796256	-
Tj19_partial_retrotransposon-1.3	supercont5.1	1805729	1805844	-
Tj19_partial_retrotransposon-1.4	supercont5.1	1829803	1829917	+
Tj19_partial_retrotransposon-1.5	supercont5.1	1836960	1837072	-
Tj19_partial_retrotransposon-27.1	supercont5.27	2421	2650	+
Tj19_partial_retrotransposon-5.1	supercont5.5	5759	7729	-
Tj19_partial_retrotransposon-5.2	supercont5.5	73472	73593	+
Tj19-type_LTR-1.1	supercont5.1	1858199	1858432	-
Tj19-type_LTR-5.1	supercont5.5	47774	48008	-
Tj2_partial_retrotransposon-1.1	supercont5.1	1784018	1786985	-
Tj2_partial_retrotransposon-1.2	supercont5.1	1787803	1789777	-
Tj2_partial_retrotransposon-1.3	supercont5.1	4290577	4291456	+
Tj2_partial_retrotransposon-1.4	supercont5.1	4271989	4272610	-
Tj2_partial_retrotransposon-15.1	supercont5.15	1505	3291	+
Tj2_partial_retrotransposon-2.1	supercont5.2	3827880	3829106	+
Tj2_partial_retrotransposon-5.1	supercont5.5	55186	55939	-
Tj2_partial_retrotransposon-8.1	supercont5.8	99	440	+
Tj2-1	supercont5.7	3727	9347	+
Tj2-type_LTR-1.1	supercont5.1	3511804	3511907	+
Tj2-type_LTR-1.2	supercont5.1	4243471	4243569	+
Tj2-type_LTR-2.1	supercont5.2	3827305	3827520	+
Tj2-type_LTR-2.2	supercont5.2	3833387	3833508	+
Tj2-type_LTR-4.1	supercont5.4	59267	59606	+
Tj2-type_LTR-4.2	supercont5.4	124194	124533	-
Tj2-type_LTR-4.3	supercont5.4	46348	46580	+
Tj2-type_LTR-5.1	supercont5.5	10010	10236	+
Tj2-type_LTR-7.1	supercont5.7	9936	10037	-
Tj20_partial_retrotransposon-4.1	supercont5.4	89488	91204	+
Tj20-type_LTR-1.1	supercont5.1	1857167	1857281	-
Tj21_partial_retrotransposon-4.1	supercont5.4	5693	7125	+
Tj3_partial_retrotransposon-1.1	supercont5.1	1996962	1998977	+
Tj3_partial_retrotransposon-1.2	supercont5.1	1773970	1775917	+
Tj3_partial_retrotransposon-1.3	supercont5.1	1984572	1985706	+
Tj3_partial_retrotransposon-1.4	supercont5.1	1982734	1983499	+
Tj3_partial_retrotransposon-1.5	supercont5.1	1860551	1861017	+
Tj3_partial_retrotransposon-1.6	supercont5.1	1807564	1807844	-
Tj3_partial_retrotransposon-1.7	supercont5.1	1855409	1855677	+
Tj3_partial_retrotransposon-1.8	supercont5.1	4226726	4226904	+
Tj3_partial_retrotransposon-11.1	supercont5.11	0	730	+
Tj3_partial_retrotransposon-11.2	supercont5.11	2768	2955	+
Tj3_partial_retrotransposon-14.1	supercont5.14	2146	2324	+
Tj3_partial_retrotransposon-15.1	supercont5.15	3821	7930	+
Tj3_partial_retrotransposon-18.1	supercont5.18	2649	4100	-
Tj3_partial_retrotransposon-18.2	supercont5.18	24	254	+
Tj3_partial_retrotransposon-2.1	supercont5.2	3830611	3831489	+
Tj3_partial_retrotransposon-20.1	supercont5.20	4770	5123	+
Tj3_partial_retrotransposon-21.1	supercont5.21	578	3504	-
Tj3_partial_retrotransposon-23.1	supercont5.23	2691	2887	+
Tj3_partial_retrotransposon-24.1	supercont5.24	2783	2947	-
Tj3_partial_retrotransposon-29.1	supercont5.29	2014	2345	-
Tj3_partial_retrotransposon-3.1	supercont5.3	850818	852006	+
Tj3_partial_retrotransposon-4.1	supercont5.4	43549	46302	-
Tj3_partial_retrotransposon-4.2	supercont5.4	13786	15714	-
Tj3_partial_retrotransposon-4.3	supercont5.4	51234	52156	+
Tj3_partial_retrotransposon-4.4	supercont5.4	65323	66242	-
Tj3_partial_retrotransposon-4.5	supercont5.4	57974	58442	+
Tj3_partial_retrotransposon-4.6	supercont5.4	50237	50504	-
Tj3_partial_retrotransposon-5.1	supercont5.5	68359	72206	-
Tj3_partial_retrotransposon-5.2	supercont5.5	61032	63136	-
Tj3_partial_retrotransposon-7.1	supercont5.7	2894	3162	-
Tj3-1	supercont5.1	4235109	4240620	-
Tj3-2	supercont5.7	11315	16818	-
Tj3-3	supercont5.14	2748	8229	-
Tj3-type_LTR-1.1	supercont5.1	1772862	1773105	+
Tj3-type_LTR-11.1	supercont5.11	915	1183	-
Tj4_partial_retrotransposon-1.1	supercont5.1	4243569	4247588	-
Tj4_partial_retrotransposon-1.2	supercont5.1	4264644	4267637	-
Tj4_partial_retrotransposon-1.3	supercont5.1	4269498	4271056	-
Tj4_partial_retrotransposon-20.1	supercont5.20	705	1431	-
Tj4_partial_retrotransposon-4.1	supercont5.4	88163	89317	+
Tj4_partial_retrotransposon-4.2	supercont5.4	118982	120012	-
Tj4_partial_retrotransposon-5.1	supercont5.5	87476	89323	-
Tj4_partial_retrotransposon-6.1	supercont5.6	64312	65391	+
Tj4-1	supercont5.8	1032	10907	-
Tj4-type_LTR-1.1	supercont5.1	3511454	3511736	+
Tj4-type_LTR-1.2	supercont5.1	4227253	4227402	+
Tj4-type_LTR-5.1	supercont5.5	9670	10015	-
Tj4-type_LTR-5.7	supercont5.7	9692	9915	+
Tj5_partial_retrotransposon-1.1	supercont5.1	1853106	1853648	+
Tj5_partial_retrotransposon-1.2	supercont5.1	1993733	1994260	-
Tj5_partial_retrotransposon-1.3	supercont5.1	70602	70698	-
Tj5_partial_retrotransposon-11.1	supercont5.11	10282	10759	+
Tj5_partial_retrotransposon-13.1	supercont5.13	9552	9733	-
Tj5_partial_retrotransposon-18.1	supercont5.18	745	1278	+
Tj5_partial_retrotransposon-18.2	supercont5.18	4181	4608	+
Tj5_partial_retrotransposon-19.1	supercont5.19	4973	5169	+
Tj5_partial_retrotransposon-2.1	supercont5.2	1172	1693	+
Tj5_partial_retrotransposon-2.2	supercont5.2	2753	3240	-
Tj5_partial_retrotransposon-21.1	supercont5.21	0	578	-
Tj5_partial_retrotransposon-22.1	supercont5.22	3388	4188	+
Tj5_partial_retrotransposon-23.1	supercont5.23	1126	2691	+
Tj5_partial_retrotransposon-23.2	supercont5.23	0	862	+
Tj5_partial_retrotransposon-4.1	supercont5.4	35277	37290	+
Tj5_partial_retrotransposon-4.2	supercont5.4	95331	95858	-
Tj5_partial_retrotransposon-4.3	supercont5.4	43081	43549	-
Tj5_partial_retrotransposon-5.1	supercont5.5	48008	49232	-
Tj5_partial_retrotransposon-5.2	supercont5.5	47123	47737	-
Tj5_partial_retrotransposon-5.3	supercont5.5	39886	40414	-
Tj5_partial_retrotransposon-5.4	supercont5.5	44981	45507	-
Tj5_partial_retrotransposon-5.5	supercont5.5	56156	56320	-
Tj5_partial_retrotransposon-7.1	supercont5.7	16818	17209	-
Tj5-1	supercont5.4	60040	65323	-
Tj5-2	supercont5.4	52156	57975	+
Tj5-type_LTR-1.1	supercont5.1	1856920	1857169	+
Tj5-type_LTR-1.2	supercont5.1	2001069	2001227	-
Tj5-type_LTR-1.3	supercont5.1	116684	116777	+
Tj5-type_LTR-2.1	supercont5.2	3832754	3833001	+
Tj5-type_LTR-2.2	supercont5.2	1827705	1827863	+
Tj6_partial_retrotransposon-1.1	supercont5.1	1838045	1841058	-
Tj6_partial_retrotransposon-1.2	supercont5.1	1825788	1828782	+
Tj6_partial_retrotransposon-1.3	supercont5.1	1844490	1847040	+
Tj6_partial_retrotransposon-1.4	supercont5.1	1847613	1848759	-
Tj6_partial_retrotransposon-1.5	supercont5.1	1858433	1859029	-
Tj6_partial_retrotransposon-1.6	supercont5.1	1849021	1849535	-
Tj6_partial_retrotransposon-1.7	supercont5.1	1841269	1841781	-
Tj6_partial_retrotransposon-1.8	supercont5.1	1832963	1833470	+
Tj6_partial_retrotransposon-1.9	supercont5.1	1825096	1825578	+
Tj6_partial_retrotransposon-12.1	supercont5.12	7011	7746	+
Tj6_partial_retrotransposon-12.2	supercont5.12	3657	4053	+
Tj6_partial_retrotransposon-12.3	supercont5.12	7	377	+
Tj6_partial_retrotransposon-12.4	supercont5.12	375	699	+
Tj6_partial_retrotransposon-12.5	supercont5.12	11821	12145	+
Tj6_partial_retrotransposon-12.6	supercont5.12	4072	4367	+
Tj6_partial_retrotransposon-15.1	supercont5.15	3	1033	+
Tj6_partial_retrotransposon-28.1	supercont5.28	1295	1574	-
Tj6_partial_retrotransposon-4.1	supercont5.4	143216	145268	+
Tj6_partial_retrotransposon-4.2	supercont5.4	147374	148991	+
Tj6_partial_retrotransposon-4.3	supercont5.4	83353	83592	+
Tj6_partial_retrotransposon-6.1	supercont5.6	69841	74816	-
Tj6_partial_retrotransposon-7.1	supercont5.7	2721	2894	+
Tj6-1	supercont5.4	133351	138381	+
Tj6-2	supercont5.4	75170	80201	+
Tj6-type_LTR-1.1	supercont5.1	1226725	1226861	-
Tj6-type_LTR-2.1	supercont5.2	971021	971140	+
Tj6-type_LTR-2.2	supercont5.2	1048089	1048208	+
Tj7_partial_retrotransposon-1.1	supercont5.1	1800739	1805493	+
Tj7_partial_retrotransposon-1.10	supercont5.1	1836584	1836754	-
Tj7_partial_retrotransposon-1.2	supercont5.1	1835169	1836530	-
Tj7_partial_retrotransposon-1.3	supercont5.1	1830365	1831709	+
Tj7_partial_retrotransposon-1.4	supercont5.1	1798442	1799776	-
Tj7_partial_retrotransposon-1.5	supercont5.1	1799824	1800437	-
Tj7_partial_retrotransposon-1.6	supercont5.1	1793806	1794141	-
Tj7_partial_retrotransposon-1.7	supercont5.1	6301	6626	-
Tj7_partial_retrotransposon-1.8	supercont5.1	1793308	1793526	-
Tj7_partial_retrotransposon-1.9	supercont5.1	1830097	1830311	+
Tj7_partial_retrotransposon-19.1	supercont5.19	4692	4975	-
Tj7_partial_retrotransposon-28.1	supercont5.28	177	1170	-
Tj7_partial_retrotransposon-4.1	supercont5.4	107051	107329	+
Tj7_partial_retrotransposon-5.1	supercont5.5	73774	73868	+
Tj7-type_LTR-1.1	supercont5.1	1841057	1841269	-
Tj7-type_LTR-1.2	supercont5.1	1848809	1849021	-
Tj7-type_LTR-1.3	supercont5.1	1793595	1793806	+
Tj7-type_LTR-1.4	supercont5.1	1825578	1825789	+
Tj7-type_LTR-12.1	supercont5.12	2460	2627	-
Tj7-type_LTR-12.2	supercont5.12	6157	6324	-
Tj7-type_LTR-12.3	supercont5.12	9808	9971	-
Tj7-type_LTR-5.1	supercont5.5	87263	87476	+
Tj8_partial_retrotransposon-1.1	supercont5.1	1985706	1988401	+
Tj8_partial_retrotransposon-1.2	supercont5.1	1994698	1996942	+
Tj8_partial_retrotransposon-17.1	supercont5.17	458	2100	-
Tj8_partial_retrotransposon-17.2	supercont5.17	3679	5237	-
Tj8_partial_retrotransposon-2.1	supercont5.2	1834356	1838569	+
Tj8_partial_retrotransposon-2.2	supercont5.2	1846184	1847669	-
Tj8_partial_retrotransposon-2.3	supercont5.2	3866205	3866997	+
Tj8_partial_retrotransposon-2.4	supercont5.2	3833001	3833387	+
Tj8_partial_retrotransposon-2.5	supercont5.2	3832452	3832754	+
Tj8_partial_retrotransposon-2.6	supercont5.2	22518	22775	-
Tj8_partial_retrotransposon-22.1	supercont5.22	2823	3388	+
Tj8_partial_retrotransposon-24.1	supercont5.24	1113	1661	-
Tj8_partial_retrotransposon-29.1	supercont5.29	0	2014	-
Tj8_partial_retrotransposon-3.1	supercont5.3	864426	868555	+
Tj8_partial_retrotransposon-3.2	supercont5.3	854150	854406	+
Tj8_partial_retrotransposon-3.3	supercont5.3	849762	850017	+
Tj8_partial_retrotransposon-4.1	supercont5.4	46580	50237	+
Tj8_partial_retrotransposon-4.2	supercont5.4	66242	67183	-
Tj8_partial_retrotransposon-4.3	supercont5.4	58440	59267	+
Tj8_partial_retrotransposon-4.4	supercont5.4	50504	51234	+
Tj8_partial_retrotransposon-4.5	supercont5.4	37978	38534	-
Tj8_partial_retrotransposon-4.6	supercont5.4	59606	59981	+
Tj8-type_LTR-2.1	supercont5.2	3830270	3830525	+
Tj8-type_LTR-2.2	supercont5.2	92886	93107	+
Tj8-type_LTR-5.1	supercont5.5	10601	10836	-
Tj9_partial_retrotransposon-1.1	supercont5.1	1988400	1990843	-
Tj9_partial_retrotransposon-1.2	supercont5.1	1998977	2001069	+
Tj9_partial_retrotransposon-1.3	supercont5.1	1981078	1982736	+
Tj9_partial_retrotransposon-1.4	supercont5.1	1992263	1993730	-
Tj9_partial_retrotransposon-1.5	supercont5.1	1857281	1858159	+
Tj9_partial_retrotransposon-1.6	supercont5.1	16518	16900	-
Tj9_partial_retrotransposon-1.7	supercont5.1	15465	15690	-
Tj9_partial_retrotransposon-1.8	supercont5.1	16211	16315	-
Tj9_partial_retrotransposon-11.1	supercont5.11	11119	14055	-
Tj9_partial_retrotransposon-11.2	supercont5.11	8915	10283	-
Tj9_partial_retrotransposon-17.1	supercont5.17	5235	5898	-
Tj9_partial_retrotransposon-18.1	supercont5.18	4648	4845	+
Tj9_partial_retrotransposon-18.2	supercont5.18	4961	5073	+
Tj9_partial_retrotransposon-2.1	supercont5.2	3856794	3859766	-
Tj9_partial_retrotransposon-2.10	supercont5.2	3830154	3830270	-
Tj9_partial_retrotransposon-2.2	supercont5.2	1849469	1852184	+
Tj9_partial_retrotransposon-2.3	supercont5.2	1847669	1849344	+
Tj9_partial_retrotransposon-2.4	supercont5.2	3833957	3835595	+
Tj9_partial_retrotransposon-2.5	supercont5.2	3855278	3856797	+
Tj9_partial_retrotransposon-2.6	supercont5.2	3850834	3851722	+
Tj9_partial_retrotransposon-2.7	supercont5.2	3829602	3830155	+
Tj9_partial_retrotransposon-2.8	supercont5.2	655	1174	-
Tj9_partial_retrotransposon-2.9	supercont5.2	1834183	1834356	-
Tj9_partial_retrotransposon-20.1	supercont5.20	2867	3317	-
Tj9_partial_retrotransposon-21.1	supercont5.21	4042	4211	-
Tj9_partial_retrotransposon-22.1	supercont5.22	0	652	+
Tj9_partial_retrotransposon-22.2	supercont5.22	768	1163	+
Tj9_partial_retrotransposon-24.1	supercont5.24	796	1105	-
Tj9_partial_retrotransposon-3.1	supercont5.3	852715	854150	-
Tj9_partial_retrotransposon-3.2	supercont5.3	852006	852716	+
Tj9_partial_retrotransposon-3.3	supercont5.3	863503	863961	+
Tj9_partial_retrotransposon-30.1	supercont5.30	426	2145	+
Tj9_partial_retrotransposon-4.1	supercont5.4	91204	95332	+
Tj9_partial_retrotransposon-5.1	supercont5.5	45597	47129	+
Tj9_partial_retrotransposon-5.2	supercont5.5	4244	5364	+
Tj9_partial_retrotransposon-5.3	supercont5.5	3527	4555	+
Tj9_partial_retrotransposon-5.4	supercont5.5	132	600	+
Tj9_partial_retrotransposon-5.5	supercont5.5	72742	73112	-
Tj9-1	supercont5.2	3844776	3850818	-
Tj9-2	supercont5.2	1827863	1833799	-
Tj9-3	supercont5.3	854592	860527	-
Tj9-type_LTR-1.1	supercont5.1	2001490	2001867	-
Tj9-type_LTR-1.2	supercont5.1	3511107	3511362	-
Tj9-type_LTR-2.1	supercont5.2	3831489	3831963	+
Tj9-type_LTR-2.2	supercont5.2	1827053	1827445	+
Tj9-type_LTR-2.3	supercont5.2	3865840	3866205	-
Tj9-type_LTR-2.4	supercont5.2	3826980	3827184	+
Tj9-type_LTR-3.1	supercont5.3	849082	849555	+
Tj9-type_LTR-5.1	supercont5.5	5480	5758	+
Tj9-type_LTR-8.1	supercont5.8	13750	14206	+
Tj9-type_LTR-8.2	supercont5.8	11098	11320	-
