# Supplementary material for: Separable roles for RNAi in regulation of transposable elements and viability in the fission yeast Schizosaccharomyces japonicus
Source: PLoS Genet. 2022 Feb 28;18(2):e1010100. doi: 10.1371/journal.pgen.1010100 (PMC8912903; doi:10.1371/journal.pgen.1010100)
Supplement: S1 Data — (XLSX) [file pgen.1010100.s016.xlsx]

## Sheet: Figure_2C
RT-qPCR
	Tj7	Tj10
WT_1	1.25035	0.906371
WT_2	0.786909	0.666731
WT_3	0.962745	1.4269
dcr1_1	246.56	93.6832
dcr1_2	195.875	63.5123
dcr1_3	290.76	85.281
Mean
	Tj7	Tj10
WT	1	1
dcr1	244.398	80.8255
S.D.
	Tj7	Tj10
WT	0.233954	0.388636
dcr1	47.4793	15.5711

## Sheet: Figure_2D
TE_Copy_qPCR
	Tj7	Tj10
WT_1	0.886075	1.03194
WT_2	1.14344	1.0601
WT_3	0.970485	0.907958
dcr1_1	9.67294	0.624574
dcr1_2	5.49205	0.871349
dcr1_3	17.9985	0.972324
Mean
	Tj7	Tj10
WT	1	1
dcr1	11.0545	0.822749
S.D.
	Tj7	Tj10
WT	0.131197	0.0809441
dcr1	6.36668	0.178897

## Sheet: Figure_3B
H3K9me2_ChIP_qPCR
	Tj7	Tj10
WT_1	1.14539	1.17014
WT_2	0.952376	1.03973
WT_3	0.902236	0.790131
dcr1_1	2.1605	2.03536
dcr1_2	1.21885	1.19216
dcr1_3	1.20364	1.33427
Mean
	Tj7	Tj10
WT	1	1
dcr1	1.52766	1.5206
S.D.
	Tj7	Tj10
WT	0.128381	0.193094
dcr1	0.548104	0.451425

## Sheet: Figure_3C
PolII_ChIP_qPCR
	Tj7	Tj10
WT_1	1.45826	1.34508
WT_2	0.947568	0.851296
WT_3	0.59417	0.803628
dcr1_1	1.36202	1.70551
dcr1_2	0.662239	0.359404
dcr1_3	0.722974	1.04362
Mean
	Tj7	Tj10
WT	1	1
dcr1	0.915744	1.03618
S.D.
	Tj7	Tj10
WT	0.434426	0.299794
dcr1	0.387676	0.673086

## Sheet: Figure_4C
RT-qPCR
	Tj7	Tj10
WT_1	1.25035	0.906371
WT_2	0.786909	0.666731
WT_3	0.962745	1.4269
leo1_1	1.96691	0.727803
leo1_2	2.40071	0.790027
leo1_3	1.77905	1.11453
Mean
	Tj7	Tj10
WT	1	1
leo1	2.04889	0.877452
S.D.
	Tj7	Tj10
WT	0.233954	0.388636
leo1	0.318836	0.207656

## Sheet: Figure_4D
RT-qPCR
	Tj7	Tj10
leo1_dcr1_1	1254.53	1997.23
leo1_dcr1_2	371.065	899.822
leo1_dcr1_3	436.927	674.565
leo1_ago1_1	101.886	139.628
leo1_ago1_2	674.32	1104.81
leo1_ago1_3	443.968	1847.21
Mean
	Tj7	Tj10
leo1_dcr1	687.506	1190.54
leo1_ago1	406.724	1030.55
S.D.
	Tj7	Tj10
leo1_dcr1	492.157	707.636
leo1_ago1	288.028	856.209

## Sheet: Figure_4E
H3K9me2_ChIP_qPCR
	Tj7	Tj10
WT_1	1.14539	1.17014
WT_2	0.952376	1.03973
WT_3	0.902236	0.790131
leo1_1	1.45327	0.561473
leo1_2	1.16503	0.401324
leo1_3	1.00054	0.34653
leo1_dcr1_1	0.728949	0.72352
leo1_dcr1_2	0.723223	0.815705
leo1_dcr1_3	0.550226	0.607486
leo1_ago1_1	0.977299	1.43318
leo1_ago1_2	0.306386	0.344216
leo1_ago1_3	0.485599	1.07416
Mean
	Tj7	Tj10
WT	1	1
leo1	1.20628	0.436442
leo1_dcr1	0.667466	0.715571
leo1_ago1	0.589761	0.950517
S.D.
	Tj7	Tj10
WT	0.128381	0.193094
leo1	0.229168	0.111692
leo1_dcr1	0.101573	0.104337
leo1_ago1	0.347374	0.554909

## Sheet: Figure_4F 
TE_Copy_qPCR
	Tj7	Tj10
WT_1	0.886075	1.03194
WT_2	1.14344	1.0601
WT_3	0.970485	0.907958
leo1_1	0.300218	0.468455
leo1_2	0.246081	1.08497
leo1_3	0.29029	0.895437
leo1_dcr1_1	53.0028	1.06676
leo1_dcr1_2	15.9512	0.421291
leo1_dcr1_3	31.5778	0.607478
leo1_ago1_1	24.7627	0.395422
leo1_ago1_2	42.5904	0.791326
leo1_ago1_3	27.9124	0.992177
Mean
	Tj7	Tj10
WT	1	1
leo1	0.278863	0.816286
leo1_dcr1	33.5106	0.698511
leo1_ago1	31.7552	0.726308
S.D.
	Tj7	Tj10
WT	0.131197	0.0809441
leo1	0.0288207	0.315785
leo1_dcr1	18.6013	0.332225
leo1_ago1	9.51484	0.303644

## Sheet: Figure_S4A
RT-qPCR
	Tj1	Tj2	Tj3	Tj4	Tj5	Tj6	Tj7	Tj8	Tj9	Tj10
WT_1	0.532394	0.895753	1.15528	1.40923	0.872691	0.752318	1.25035	1.18545	1.54476	0.906371
WT_2	0.369456	0.676619	0.841291	0.854745	0.757961	0.979592	0.786909	0.655384	0.493995	0.666731
WT_3	2.09815	1.42763	1.00343	0.736021	1.36935	1.26809	0.962745	1.15916	0.961246	1.4269
dcr1_1	17.6382	211.996	12.6065	0.342077	1.66243	126.676	246.56	9.9721	8.09152	93.6832
dcr1_2	12.325	208.209	11.6376	0.525279	2.23162	134.748	195.875	11.1492	7.49034	63.5123
dcr1_3	17.8343	237.086	15.5164	0.33224	1.78122	187.333	290.76	11.9239	9.41456	85.281
Mean
	Tj1	Tj2	Tj3	Tj4	Tj5	Tj6	Tj7	Tj8	Tj9	Tj10
WT	1	1	1	1	1	1	1	1	1	1
dcr1	15.9325	219.097	13.2535	0.399866	1.89176	149.585	244.398	11.0151	8.33214	80.8255
S.D.
	Tj1	Tj2	Tj3	Tj4	Tj5	Tj6	Tj7	Tj8	Tj9	Tj10
WT	0.954509	0.386205	0.157024	0.359344	0.324968	0.258491	0.233954	0.298735	0.526453	0.388636
dcr1	3.1257	15.6934	2.01872	0.108723	0.300265	32.9384	47.4793	0.982804	0.98442	15.5711

## Sheet: Figure_S4B
TE_Copy_qPCR
	Tj1	Tj2	Tj3	Tj4	Tj5	Tj6	Tj7	Tj8	Tj9	Tj10
WT_1	1.16208	1.12057	0.663735	1.02785	0.99922	0.940441	0.886075	0.936684	0.968061	1.03194
WT_2	0.756481	0.912863	1.70697	0.965666	1.06622	1.17813	1.14344	1.03874	1.12422	1.0601
WT_3	1.08144	0.966566	0.629297	1.00648	0.934565	0.881425	0.970485	1.02458	0.907723	0.907958
dcr1_1	1.35827	1.96958	0.507367	0.748832	0.729076	0.376042	9.67294	0.67079	0.724565	0.624574
dcr1_2	1.44599	1.82525	0.695056	0.995856	1.01747	0.497715	5.49205	1.03863	1.07824	0.871349
dcr1_3	1.13971	1.21908	2.08368	0.682154	0.725247	0.689726	17.9985	1.1021	1.10603	0.972324
Mean
	Tj1	Tj2	Tj3	Tj4	Tj5	Tj6	Tj7	Tj8	Tj9	Tj10
WT	1	1	1	1	1	1	1	1	1	1
dcr1	1.31466	1.6713	1.09537	0.808947	0.82393	0.521161	11.0545	0.937171	0.969611	0.822749
S.D.
	Tj1	Tj2	Tj3	Tj4	Tj5	Tj6	Tj7	Tj8	Tj9	Tj10
WT	0.214714	0.107814	0.612494	0.0315959	0.0658285	0.157065	0.131197	0.0552891	0.111725	0.0809441
dcr1	0.15773	0.398233	0.861032	0.165265	0.167618	0.158151	6.36668	0.232865	0.212671	0.178897

[truncated: 8 more sheets: Figure_S7A, Figure_S7B, Figure_S9A, Figure_S9B, Figure_S9C, Figure_S10B, Figgure_S10C, Figure_S10D]
